# Supplementary material for: Comparative Gene Expression Profiles in Parathyroid Adenoma and Normal Parathyroid Tissue
Source: J Clin Med. 2019 Mar 2;8(3):297. doi: 10.3390/jcm8030297 (PMC6463127; doi:10.3390/jcm8030297)
Supplement: Supplementary file 1 [file jcm-08-00297-s001.zip]

Archive with 5 entries (5 files):
- Supplemental Table 3. All GO terms for down-regulated genes.docx
- Supplemental Figure 1.tif
- Supplemental Figure 2.tif
- Supplemental Table 1. All gene expressions.xlsx
- Supplemental Table 2. All up- and down-regulated genes.docx
