# Supplementary material for: Comparative Gene Expression Profiles in Parathyroid Adenoma and Normal Parathyroid Tissue
Source: J Clin Med. 2019 Mar 2;8(3):297. doi: 10.3390/jcm8030297 (PMC6463127; doi:10.3390/jcm8030297)
Supplement: Supplementary file 1 [file jcm-08-00297-s001.zip › Supplemental Table 1. All gene expressions.xlsx]

## Sheet: merged.cufflinks.genes.hgnc
DESCRIPTION	BS16-0001439_01319724_JM	BS16-0012807_00192199_CY	BS16-0017904_00497033_KH	BS16-0023523_01360069_BE	BS16-0023862_01269828_JE	SNUH_PA1	SNUH_PA2	SNUH_PA3	SNUH_PA4	SNUH_PA5	SNUH_PA6	SNUH_PA7	SNUH_PA8	SNUH_PA10	SNUH_PA11
UBE2Q2	14.3957	6.98724	9.48404	13.69	15.2924	5.59235	7.49945	0.538752	10.0771	4.85418	5.86705	6.2611	15.3159	6.74029	5.76799
ATRX	40.1589	63.3491	73.773	56.2486	61.9448	38.8731	50.0904	33.9726	53.859	48.7379	53.4265	60.4207	73.7379	73.5465	58.9464
TCOF1	16.1636	12.7397	11.572	21.9316	14.5712	32.9	30.0691	20.7458	40.3279	20.1523	19.996	28.8125	38.1977	15.0825	21.1651
NSRP1	35.7411	50.425	39.6284	47.8991	33.188	49.0526	65.0325	27.6349	50.8337	38.3027	38.1673	47.1758	87.2858	58.4911	65.9511
OPA1	2.12309	5.94486	8.02001	11.483	11.0784	2.47917	6.01847	3.26821	7.43676	5.12734	7.04188	4.92908	2.17676	8.61132	7.03196
ITGA8	1.13168	0.924247	1.29562	0.641774	2.81944	0	0.157243	0	1.04129	0	0.344676	0.223167	0	0.531564	13.4244
ITGA1	15.3766	31.3241	31.8079	27.7804	36.458	3.78145	6.73845	10.2239	8.40243	3.33008	17.4955	1.23634	5.93732	44.2201	27.898
ITGA6	6.34118	15.0552	15.3112	9.75561	14.6205	1.14744	4.39052	4.42876	3.30666	1.6559	3.85383	2.59098	3.47719	3.87717	4.31197
TRHR	3.22507	1.58914	0.0205895	1.04218	0.22091	1.04096	9.03882	0	0.0503793	1.23631	0	0	11.4595	0	0
SMTNL1	11.2637	1.25123	0.433307	1.93923	0.357657	8.64735	27.7892	19.9087	5.0739	6.55926	0	0	5.76528	0.422377	0
CHST1	1.44523	2.54435	1.07719	0.99507	1.87453	4.15649	0	7.85969	0.134122	0.0952175	26.2627	0.505362	0.171883	0.0923261	2.87246
ITGAV	6.71489	13.9383	17.2579	22.6257	28.3297	2.34518	0.474564	5.70264	0.827689	4.10526	14.5679	1.9377	0.359953	12.8771	1.99907
IGF2R	8.24952	8.22824	9.2795	7.86708	11.4242	1.29334	1.9308	2.72806	3.42997	4.55	3.41794	3.75387	3.06282	5.21026	1.3024
CKS1B	14.5143	0.185019	1.64315	3.571	5.47974	4.2598	3.45459	0	1.89707	4.08094	8.97649e-11	2.97692	7.97615	0.0943311	0.0518333
SLC36A1	31.4391	41.6298	82.2516	29.8793	49.4443	11.5997	23.5422	14.2899	96.1056	8.58515	12.4538	21.3987	3.63525	25.6289	53.1924
CPEB4	9.89465	15.8466	28.1284	16.6052	18.0214	5.19218	5.57396	13.8413	12.3479	7.25375	11.3844	11.0054	18.7995	17.854	16.4748
CPEB3	3.49603	3.39847	3.91704	1.82914	3.23797	1.13957	5.1089	1.97042	12.8271	8.78208	7.86156	5.68004	3.1302	11.2109	3.31435
SRBD1	13.2037	24.587	31.4882	17.7733	27.2527	22.6005	19.8346	10.895	18.3517	14.1714	10.0871	29.4755	14.7931	13.5101	27.7101
POU5F1B	3.32813	2.63777	0.289802	0.108999	0.37375	0.715045	6.98578	18.9027	1.3862	1.07497	0.592216	0	2.01311	0	4.7892
SP1	10.7033	17.5921	14.0357	11.6448	20.0934	8.61775	5.10599	13.0943	18.7211	26.6868	17.3511	24.1283	9.60791	22.8727	16.159
STAT5B	1.3482	4.31633	5.39951	4.18214	6.91411	2.77962	2.39983	3.65016	9.47916	5.48454	11.7133	7.21487	3.55437	4.04517	8.92203
CFH	17.0847	10.4666	4.20711	7.75316	13.3457	0.562096	0.137011	0	17.2697	5.47226	0.749044	0.422849	1.70936	0.140753	0.230935
CFB	3.87791	18.8947	10.5663	11.7384	26.2049	2.81762	12.5306	14.701	45.4819	5.91872	2.50452	2.00965	13.5392	4.76927	3.35667
TPT1-AS1	10.5368	9.05888	13.8469	7.5317	10.0725	7.99688	3.03815	3.13954	2.88803	2.6872	25.8592	6.87173	2.02503	2.21342	4.46749
AAAS	11.8995	15.2533	17.8351	8.88232	14.1675	8.69256	3.52535	2.68375	3.72912	6.77082	14.5611	2.15407	0.283553	5.93468	15.1297
SIDT2	4.81085	6.94484	6.70346	9.24979	11.808	3.93622	2.31213	17.214	7.95934	12.354	17.438	5.14499	12.8553	9.1821	16.6388
TGIF2LX	13.2067	5.53832	0	0	1.27402	7.52609	39.7665	12.5646	0	1.20963	1.66976	0	0	0	0
UFD1	20.4293	20.6201	26.2509	9.36502	26.252	3.68871	5.14499	11.4179	26.0793	28.9509	31.07	23.2616	15.8308	19.1556	15.1651
AAGAB	0.771781	9.7096	10.3975	7.60448	18.4874	1.77794	8.49985	3.99228	8.41913	12.4397	11.4813	5.23843	1.83445	20.9158	9.427
SLC7A6OS	6.37005	2.17819	2.92401	4.09142	5.83843	4.11189	2.48216	8.29745	10.1813	9.20942	3.17116	12.8754	5.73324	6.34107	9.06009
SCYL1	22.9385	19.9602	20.2654	16.7461	30.2137	7.32191	22.7543	17.7959	18.2901	29.5029	21.5473	31.307	14.2085	13.0317	16.4577
CLK2P1	9.38835	2.00212	1.09329	0.422389	0.883127	0.517301	3.65169	6.59019	3.84762	8.44088	2.25806	4.6407	17.554	0.740113	2.69203
SPPL2A	19.8022	36.3285	43.786	33.1347	73.0681	0.331249	0.528134	6.25402	1.30453	3.85572	11.1922	5.75939	2.33857	5.02495	0.791992
SIL1	50.731	43.2289	69.276	36.6112	53.35	15.0482	24.2791	26.4469	64.3207	50.7297	22.0196	47.2089	20.4937	40.1473	37.5638
ZNF112	6.785	3.82174	7.35523	4.21089	5.34806	2.62951	2.00071	6.86807	10.6211	12.0876	8.49465	8.15232	4.12222	14.1206	12.4007
PRKAR2A	10.2386	10.8467	16.7519	9.61822	17.9356	8.62616	4.91013	6.94603	3.46016	6.16717	11.0477	2.20678	0.454645	18.4065	5.63026
PRKAR2B	5.0537	5.03689	4.26232	6.37808	11.7005	0	0	0.480451	1.63797	1.50106	1.68781	0.40202	3.03918	0	0.746291
RTEL1	3.43933	9.4446	9.99993	8.03012	6.58925	7.34696	23.0014	15.267	22.0251	14.9724	38.5255	21.3457	11.4076	19.4107	24.4662
PHACTR4	15.8205	25.3683	22.7317	21.5128	24.4965	33.82	14.7182	26.8797	41.4144	47.0704	48.0893	42.5242	19.8099	27.0662	31.3901
NR1D1	3.77955	5.18876	0.345067	1.01875	3.71849	0.823701	1.16267	0.611715	2.13115	5.05317	55.442	8.34813	0.0310743	9.53212	3.40018
NR1D2	3.72907	11.2397	2.17872	4.00881	15.7487	6.44781	2.18527	2.72316	7.72375	7.48222	6.53145	10.7899	1.50907	8.83751	8.3226
PLPBP	3.91567	4.33712	5.03239	3.70828	8.53934	0.622554	10.6705	3.54692	1.65654	6.38279	3.89637	4.50529	2.65489	2.55016	0.924617
UFSP2	8.91996	3.00255	5.81167	5.17071	12.5309	0	3.3842	0.160026	0.303529	2.09537	1.74035	0.231903	1.5746	2.10299	0.466982
OGFR	4.58934	3.01986	8.15393	3.13741	3.29156	9.00159	8.33299	11.7888	25.2461	14.246	34.5218	9.96393	13.7913	5.21035	42.6614
PTCH2	8.34259	21.6823	37.1599	16.7234	34.4539	11.3021	2.0099	5.60943	1.38547	34.6901	43.3162	88.9048	1.74057	0.55071	2.72891
TIMM44	4.72231	3.21708	6.10794	9.0875	8.80717	4.02535	3.36171	8.44914	30.6241	9.69421	13.5402	18.8531	14.6029	13.7229	11.2753
ERGIC2	16.3778	29.8545	27.0931	25.1363	33.6857	4.83587	7.05441	5.0634	1.6622	8.31198	2.17121	5.22818	0.830096	11.9906	2.66755
ERGIC3	17.5969	34.1726	39.9596	51.9772	77.8748	11.9923	28.0499	2.3207	23.2541	51.7727	40.6681	15.9543	1.50424	45.9634	52.9468
ERGIC1	5.37388	20.4173	15.2757	16.0392	30.2131	7.64165	4.09769	0.477019	8.45732	10.7017	9.94533	3.72855	1.03905	10.099	7.15455
CALM2	45.6364	64.4119	68.1025	71.201	110.238	10.3791	30.5233	34.0562	21.6541	26.9129	25.9524	24.0135	33.0974	38.7294	27.9172
CALM3	14.2499	23.5725	14.8791	20.2012	34.5191	8.25624	22.5584	8.2842	2.55165	12.2847	4.20869	3.97261	3.46812	6.66309	17.2659
SPG21	13.447	26.8651	28.1783	24.1762	50.2899	0	1.77138	8.55316	1.50529	8.41163	10.3014	5.75604	0	17.2942	5.5106
CALM1	5.38869	12.4357	15.7784	24.6124	22.6954	3.69639	10.3688	6.45814	5.68608	5.00835	4.82264	7.49519	2.89458	12.1919	12.5083
GSDMB	11.0272	4.3602	5.24625	0.46596	2.47029	0.8442	5.75201	39.2299	6.95258	12.6927	13.5983	19.7929	25.7832	3.5693	9.14319
LRRFIP2	39.537	45.553	71.6116	49.4268	73.0841	46.0886	36.8241	60.4206	46.0651	37.9868	61.1096	47.2902	27.1468	97.9242	103.555
PTPN13	8.55355	19.4204	21.4952	24.3692	32.5985	9.76815	9.07124	18.1222	8.96354	18.1186	29.2097	17.7168	4.54544	1.50073	9.71869
PTPN12	20.6466	30.652	31.8843	30.6127	41.1294	19.2435	23.5142	17.2129	22.2603	18.2992	31.3193	17.1744	19.3222	10.0262	27.2257
PTPN11	25.8301	36.8762	35.5838	60.432	71.5814	3.71474	23.2173	12.5596	15.3155	10.6187	36.7471	13.5725	9.24765	27.0425	28.403
LYAR	9.60033	11.7501	19.4099	13.2696	12.6216	24.3124	28.0619	16.5209	28.6758	18.4379	15.9498	18.2377	26.0371	11.2851	40.4885
C2orf88	2.50614	2.04054	0.386347	1.67853	1.39355	4.90119	0	8.26375	1.1001	11.8427	11.7853	1.61309	0	11.9604	0.874587
HLA-DQB2	7.35742	0.30105	0.168519	0	0.441696	11.389	0	1.64537	1.2132	0.437588	0	0	0	0	0.0117674
CDK7	2.49608	9.42304	5.48251	7.65708	12.6072	6.76013e-09	0	0.713432	2.76897	3.51702	2.324	1.29749	1.1867e-06	2.54991	3.92479
CDK9	10.7654	9.68652	10.3613	6.76047	13.0473	13.2424	2.31953	2.47756	27.712	28.9091	29.5421	17.3999	1.26558	16.8993	17.3808
CHMP3	11.7258	18.3736	14.2609	13.4782	28.72	0.771231	5.40043	2.61791	9.43793	11.9898	10.8605	8.06277	3.80475	12.2103	11.4639
RPL36AL	150.029	119.342	139.209	85.5343	166.776	22.3013	27.098	9.90259	64.0897	59.7906	41.8735	38.235	34.0281	106.643	56.3998
CHMP6	1.31188	13.3908	3.10578	6.79107	6.55762	1.46289	2.9475	25.2988	15.5959	11.1423	8.08016	13.353	6.97896	5.59865	8.91676
CHMP5	56.3791	80.2984	65.9793	92.6394	138.378	73.2305	100.709	47.16	55.3095	65.7862	64.834	82.1612	66.8812	86.2709	87.2507
OR52N4	46.4829	2.38617	1.09061	0	0.34049	33.6867	22.4498	20.5527	2.55217	2.38708	0	2.05792	7.11346	0	19.3705
OR52N5	0.218983	1.87869	1.06479	0	0	4.82238	4.55619	13.5984	5.30209	1.48674	0	0	10.2638	0	1.36059
OR52N2	12.3141	0	0	0	0	0.203254	0.706541	18.3109	0.117269	1.92626	0	0	0.303676	0	0
OR52N1	31.3182	0	2.89839	0	1.51447	0	3.66428	14.429	0.117704	0.67447	0	0	6.96	0	8.54819
HOXA13	11.0321	0.0136294	0	0	0	0	0	0	1.62721	0	0	0	2.86571	0	0
KRTAP11-1	2.89094	2.10255	0	0	0.227328	3.43851	2.0241	12.6487	2.51581	0.865647	0	0	2.9345	0	2.03642
LRRC27	11.5268	10.9185	9.62873	11.4075	14.5694	15.2263	12.3775	24.391	31.081	22.2697	27.6317	40.9112	11.6192	20.35	23.295
MPDU1	17.1527	17.105	23.106	20.8917	46.1832	2.2439	5.12944	9.02926	3.54897	5.53342	7.05695	4.40922	14.1553	7.67999	10.3802
GCNT1	11.3852	55.0787	55.1272	64.5739	56.2893	3.3796	3.68777	3.05429	1.48428	7.97749	2.81929	3.00671	0	5.07824	2.68583
GCNT2	17.1672	2.30864	4.70948	1.3339	1.41662	2.58527	1.11192	15.9932	0.990998	0.844274	0.674824	4.82336	0.734236	0.796357	2.8186
LPCAT4	3.01663e-08	2.25921	6.74725	3.16466	3.46031	1.30202e-14	0.0179682	14.8573	1.40884	2.77822	6.12444	4.98006	5.57691e-17	0.159001	2.68
ALPP	0.271297	0.0519382	0	0	0.0832874	18.6318	1.63787e-08	0.249517	0.0506982	0.0514578	0	0	0	0	1.21328
CCDC171	4.80902	6.49289	6.69657	9.26883	6.75574	6.78984	10.4233	2.94003	3.21738	6.66284	5.42798	8.36063	1.08735	5.20589	17.6541
CCDC173	1.93097	2.7478	9.37189	2.06471	7.43999	8.26217	30.2585	13.511	3.76442	14.5225	3.4618	18.9199	0.202348	8.17004	59.1846
CCDC174	31.6511	27.4799	34.719	26.347	34.3991	58.9239	65.2227	66.6339	69.2085	47.3825	46.7272	53.2471	60.7239	91.961	84.4076
CCDC175	1.66054	2.97241	3.97165	0.288404	3.08462	2.72109	3.9287	10.5641	3.33396	20.3855	0.0137808	17.3508	2.68686	0.114004	3.19989
PDK2	13.2435	21.551	11.9516	19.7231	25.6609	8.576	54.2586	10.2249	62.4937	19.9396	35.4144	14.1079	3.933	25.9486	33.3727
EBP	3.42104	6.22818	8.5781	8.39429	9.51652	0	0.506409	17.8252	2.12021	6.76694	0.880125	4.49396	0	3.8937	1.09027
PDK4	11.4526	11.1239	7.69827	17.896	4.89537	0	3.66172	0.213814	1.60205	0.152518	1.36399	0.0757324	0.149135	1.16337	0.948941
LNPEP	9.67769	9.00222	11.1255	10.0755	13.7249	0.574469	1.12913	7.41187	2.68849	2.68476	6.09928	1.98545	0.554312	9.41758	1.66258
SEC61A1	4.89432	9.89295	25.6454	17.3387	22.8188	2.06772	0.659138	5.96025	8.10281	5.01195	6.52879	5.94046	5.17577	10.3833	3.25645
ZNF585B	2.83617	7.75665	9.59359	5.56806	9.87334	3.44277	1.77804	5.31496	4.82909	4.88862	3.68663	4.9704	3.72004	11.525	5.12813
CTAGE11P	11.1308	1.74111	0.724737	0.882481	0.375037	0.480746	25.79	10.4313	0.607817	2.62517	0.00227913	0.0949743	0.049373	0	2.25429
DDIT3	30.1554	19.0779	11.3038	1.68761	4.98685	16.1324	17.2208	1.15455	76.4835	68.8671	20.4599	45.6355	49.8987	23.9038	33.8946
GOLGA8T	30.921	55.9232	39.7577	29.2152	27.9748	27.4411	79.3945	68.4467	188.162	58.2428	26.3376	108.116	153.463	42.3857	20.984
OR5R1	1.01803	0.118559	0.349009	0	0.183239	6.28076	10.0914	4.83058	0.231967	0	0	0	0	0	0
GOLGA8Q	92.3031	131.96	140.015	112.79	96.3332	224.096	315.609	261.588	510.682	265.129	389.142	415.266	379.647	366.705	191.03
GOLGA8R	40.8459	67.2888	85.1409	53.7911	41.0716	81.2432	77.197	112.591	188.652	112.817	212.52	164.96	120.819	126.561	73.2899
GOLGA8M	7.11613	32.4445	9.36026	5.8065	11.0674	28.151	18.9205	26.8644	27.658	24.5201	44.9652	49.4381	72.2927	19.6044	15.9748
GOLGA8O	33.5709	46.3728	56.0896	44.0723	39.7785	83.1037	103.785	93.569	199.21	101.597	151.183	159.804	144.467	147.805	68.2315
GOLGA8N	25.5983	34.4824	41.4669	35.7085	32.3347	53.755	87.7647	55.714	124.843	65.3216	92.8918	89.7453	80.6422	114.114	51.5905
GOLGA8H	20.4615	22.8596	14.312	15.7127	13.4999	15.0204	41.2793	21.5573	72.7176	26.6646	12.4235	45.7054	53.0451	23.513	13.511
GOLGA8K	13.2357	15.4998	11.6466	10.0234	10.4179	18.803	28.3382	19.6621	65.1989	27.8455	12.6848	54.3301	54.8031	21.0647	7.67844
GOLGA8J	9.40454	21.3564	15.4233	10.8045	10.9969	22.8163	21.5256	27.9764	45.386	27.7213	34.7955	55.8255	52.2037	28.5095	15.8021
GOLGA8A	85.1402	126.191	131.254	71.9291	95.244	115.354	174.466	93.5784	245.59	266.054	198.727	260.277	112.595	46.8921	115.559
GOLGA8B	79.0837	116.617	121.873	65.0342	87.3779	102.215	166.055	86.0438	240.944	252.659	190.721	244.954	104.945	47.383	106.024
CT45A1	9.85568e-07	1.38364e-06	1.08301e-06	0.325349	4.66118	3.04092	8.26775	9.81668e-07	1.16602e-14	0	0.0888637	47.588	1.75141	0.403089	0
CT45A7	3.42162	0.423532	0.554674	0.505417	5.7607	5.44319	17.6282	8.12204	4.1147	0	0.116841	45.4333	3.57422	0.530676	0
VMO1	31.1202	4.11765	4.00375	4.98651	10.1172	0.670386	0	0	0.127483	25.139	0	39.9667	0.748993	0	0
ATP5C1	30.0224	54.1732	58.5432	88.9589	125.806	8.67835	24.0829	54.4935	38.9501	37.3724	17.1948	31.9643	12.2092	27.0725	36.8547
NPC2	31.6718	34.0217	36.8924	38.7125	40.1644	3.67151	5.20077	16.895	9.6121	60.7712	37.9075	27.4176	13.4577	68.7349	19.8295
SGSM3	6.43757	7.35439	4.84019	7.16341	10.1671	5.63098	5.19414	12.1017	16.7355	21.3438	20.5233	12.3947	6.50122	6.84062	8.54692
KDM1A	11.1346	18.1132	33.9157	26.1716	27.459	4.41202	11.0624	1.54742	6.73097	11.0233	16.2373	7.95719	7.33649	12.1247	11.5196
OR1S2	38.1915	0.826851	0	0	1.74741	3.8546	28.4602	23.8208	1.50229	0.264821	0	0	3.69008	0	0
BTG3	2.20207	4.69758	7.35769	2.95708	5.91536	3.69605	0.138052	0	0	0.324021	2.77401	0.0513968	0.0312589	15.0608	2.58602
GGA1	13.11	8.10893	12.5905	12.8445	14.0055	11.3088	24.1557	21.7052	35.4814	36.9906	58.6583	34.1199	9.31737	25.8978	29.6426
GGA3	13.3954	14.8996	12.2349	3.16896	8.05998	13.743	14.4462	33.3954	59.5088	34.8646	37.8806	43.7699	36.4475	28.9435	36.5612
GGA2	8.32574	10.6026	11.4194	7.30227	15.4641	7.19461	11.3084	12.1912	22.4592	33.3075	23.6605	25.8185	9.90827	29.7822	19.5923
PSMB8	16.1425	1.82556	1.82942	3.60339	5.21192	2.1529	0	0.0735499	0	19.9978	6.23189	3.38235	2.62882e-120	2.68149	0
PSMB7	7.0956	12.9448	15.3831	17.98	33.375	5.2179	2.21785	6.27063	10.4327	15.3593	18.6624	14.6715	7.77447	16.107	19.7071
PSMB5	10.4628	1.92973	7.48401	4.37629	8.04589	0	0	3.41093	15.9914	9.81091	3.02435	2.6093	0.179559	3.02132	4.78633
PSMB3	12.2591	7.1137	8.74634	25.3343	25.6186	2.51896	14.5311	0	3.55987	6.42198	10.0254	8.92159	14.1207	11.1811	1.33733
PSMB1	25.4735	22.3051	15.6842	26.7562	51.362	1.40768	10.7084	8.20234	8.15369	8.06277	17.4282	8.64868	13.4234	17.8031	3.9956
ACKR3	21.8833	5.79083	0.531826	0.877864	2.5354	1.27941	6.60144	8.75	2.26698	1.94961	5.41213	0	0	5.43668	2.2046
LTN1	4.94357	10.7175	11.9896	7.25044	10.8191	0.654721	1.04253	2.75211	2.93355	3.19487	1.86825	2.39607	2.30945	6.0021	3.72568
TRIML1	10.1689	0.129689	0.14887	0	0.0122888	0.963181	3.2987	1.24956	0.0365014	0.498953	0	0	1.64263	0	0.215474
VPS13D	15.0142	21.1427	27.7113	21.3663	29.8704	2.40734	4.52932	2.74805	7.56767	6.65925	6.88205	7.14615	3.44294	6.3198	5.15651
VPS13A	17.6097	46.7513	47.2102	40.6957	41.3009	8.78903	13.9468	13.1229	6.2461	9.55638	12.6554	9.71374	4.70717	12.0029	15.7095
SH3KBP1	10.6983	11.4988	13.7689	7.78963	16.3606	7.77899	14.1995	2.62172	27.7005	14.3609	16.7112	11.0063	12.752	6.67196	27.3001
VPS13C	17.1254	28.9692	35.6707	28.103	40.3924	2.8121	4.97759	5.47705	4.7425	11.928	5.50412	7.5073	2.59249	20.2363	9.49321
VPS13B	34.6748	76.1723	88.3569	59.041	51.0563	3.64833	11.5908	10.3532	5.24985	8.20851	12.8688	4.88795	6.04015	11.392	13.2335
BEX5	11.0079	9.29931	11.7641	14.9186	12.7006	2.61674	1.05937	10.0892	3.05486	0	0	2.98875	0	4.88965	1.18647
BEX4	19.1389	11.079	18.345	15.3237	20.5603	0	0.485237	4.29465	4.92265	3.26088	4.28639	0	2.78399	0	1.85957
BEX3	14.6297	34.3561	32.5596	33.8539	59.2482	2.63359	1.72722	2.9556	14.2524	21.3355	12.8589	5.21975	10.6921	9.80966	6.30927
BEX1	3.73116	1.6135	36.8979	7.70798	8.24033	0	20.2759	3.63905	14.9741	0.102928	8.12254	1.04649	0	0.706628	2.90516
TMEM160	0.194131	0.0653119	0	0	0.90702	0	1.54646	0	0	50.5298	0	0	0	0.0708507	0
EVI2B	33.5903	21.2907	26.0633	13.6584	16.1886	3.70406	25.3076	23.4099	33.6514	8.16694	2.17093	10.766	59.3624	10.6971	24.5109
FOXN3	2.68241	3.44569	3.90528	1.82861	4.21645	1.25992	1.98314	3.6603	10.7184	5.6266	4.2058	5.95859	9.24852	1.85495	4.13119
NICN1	5.24578	1.26115	1.71259	1.02644	1.66004	0.0662221	0.681419	0	4.17238	7.22706	5.51555	1.64968	0.331097	4.51008	14.1291
PHTF2	10.2319	17.7828	16.4608	15.7798	15.8336	6.00273	2.38883	5.09377	3.74743	23.0689	18.2267	11.224	1.73263	18.6231	3.462
MACROD1	8.59727	14.7165	14.7395	5.28638	9.51965	4.02016	4.02315	21.7933	8.74776	22.8834	16.7373	16.4943	5.0867	31.2349	8.08078
KRR1	17.9919	24.9559	30.1658	18.7831	28.3305	5.72217	15.404	16.8589	15.9031	13.4242	15.3336	16.3716	15.7742	24.9099	42.1594
STRN	4.8405	6.51601	9.24902	4.71175	7.98019	3.48922	4.31304	3.89167	4.2228	6.40753	13.4332	4.73678	4.598	16.0548	6.14713
MTCL1	6.8342	4.76516	2.88824	1.05293	4.06342	4.49946	6.1929	3.46917	8.79771	3.73034	10.8159	4.99575	8.12875	1.66449	7.01086
OR5T1	10.2998	2.70681	1.10233	0	0	8.02985	1.69513	1.82824	3.56939	3.29812	0	0	9.88685	0	3.76633
HIST2H3PS2	2.88778	0.751383	0.749433	0.706591	2.17632	0.243337	5.71734	1.97051	0.257433	2.23513	0.477305	0.561747	0.70637	21.8168	0.540942
STRC	22.4296	6.05073	7.08281	0.74171	0.908287	6.25921	13.0997	7.43348	3.60283	3.56925	1.40306	6.43828	9.81679	1.18042	11.5022
RALBP1	5.46707	6.70293	5.29315	8.14512	14.0882	4.29696	5.06667	2.77929	5.51611	4.15755	6.09479	7.49599	1.85876	4.90916	9.84557
B3GALT5-AS1	0.717787	2.51891	0	0	0.0178902	0.171399	1.91403	16.6312	1.06954	0	0.0370402	0.843916	2.16623	2.03521	6.52621
ZNF830	17.6659	9.11931	12.5503	6.69876	6.72992	10.2339	5.18767	3.76098	21.0111	11.676	6.92279	13.7507	10.6263	18.275	24.7663
ZNF836	6.84317	11.4386	18.2776	6.31184	6.57898	2.02049	1.35334	2.38272	1.57143	11.1525	6.91301	9.25913	6.3919	3.73365	5.78115
LRIF1	8.4144	6.78387	13.5396	2.33408	8.22825	6.4171	12.6481	1.58985	8.73771	12.3606	18.6106	27.8063	10.4213	29.3898	12.2397
OXCT2P1	12.7821	2.17792	0.682717	0.367872	0.64776	0.111469	0.821832	0.367915	0.971379	0.602729	2.50519	0.682176	4.66351	1.11558	0
FAM91A1	4.46943	6.23408	9.45094	11.7974	16.2663	0.769761	1.49164	4.35272	3.1419	3.06918	3.08735	3.01059	1.29254	6.71475	5.53238
RAB33A	0	0	0	0.0659415	0.022494	6.51261	19.2504	34.5919	7.71875	8.18369	0	0	0	0.811735	0
SLC17A5	15.9771	46.4862	118.207	65.306	99.1291	1.26955	0.308152	3.0988	1.60618	7.05671	4.45412	5.45009	6.32311	4.99946	3.09857
SETDB1	34.4158	57.224	50.3363	27.915	46.5636	69.6408	90.7948	93.0755	155.582	144.194	128.335	209.28	176.679	216.555	137.753
UBE2L3	6.00306	10.4995	9.1161	8.59622	16.0637	1.7696	1.59583	0.671164	0.795004	1.99584	2.39572	1.17682	0.381043	3.93743	7.0165
C16orf58	0.675455	6.17831	2.82625	3.6912	4.34695	3.02917	3.92045	5.67899e-07	7.89503	9.21472	13.64	6.11209	1.89329	3.53237	8.70594
CHMP4A	7.44703	8.17565	14.11	9.15642	15.3094	13.2441	1.82048	9.4811	38.0599	24.6785	26.5869	45.369	15.794	13.8198	30.1765
CHMP4B	34.5537	39.5316	42.1395	61.127	93.8968	7.89179	20.6164	15.4109	52.8052	46.2918	52.5197	51.8157	46.5949	29.1128	15.5717
COBLL1	7.59513	11.2316	18.0891	14.4002	15.6114	3.32545	4.00079	10.5803	3.3983	7.4818	8.25621	6.5819	4.19628	8.54065	4.59493
ST5	5.48015	5.39546	10.1131	3.64672	7.71604	0.261925	3.34107	5.34619	5.13489	5.75449	5.44757	5.5433	0.389553	12.9133	9.57717
ST7	8.57875	5.13374	8.39031	9.85649	14.2922	1.88024	2.38418	12.1512	4.48597	3.04179	3.94437	3.50327	2.02966	7.80871	3.37102
STH	18.7636	1.13949	0	0	0	2.47934	0	2.23344	2.50854	0.127532	0	0	0	0	0
ZNF302	8.05408	15.9199	14.8684	13.9694	16.3209	3.36914	1.34747	5.77374	2.37302	7.00987	3.71514	4.59624	1.63915	8.41821	9.99373
RPL14	319.18	304.514	354.538	402.719	790.073	73.5785	78.7614	55.6261	221.512	333.123	106.277	183.725	152.604	95.881	140.682
RPL15	12.1486	16.3355	11.2795	19.1462	37.5334	2.36287	7.81484	8.35522	9.49366	12.8807	13.7665	9.22186	4.15654	8.86577	9.288
RPL36A	73.0799	11.7523	67.8827	69.9965	98.4472	26.7983	5.82075e-138	5.99974e-44	24.2438	54.1375	13.5655	15.0152	24.7045	29.7039	0.000148348
PPP3CB	9.20911	16.4879	11.3869	12.3591	16.6493	11.8413	8.23757	7.60686	29.0122	20.8235	31.3693	24.9682	17.545	18.3851	13.3449
PPP3CC	7.34035	14.5158	16.2046	13.8656	11.2033	1.20242	1.29557	5.54949	17.3431	9.33304	14.7658	9.69713	5.53139	30.5334	12.2641
RPL12	173.03	188.951	110.524	144.947	484.778	54.2308	77.268	16.6517	117.994	237.728	104.038	96.2622	30.3769	52.9081	70.5909
FAM45BP	6.0062	5.48957	8.25552	7.98879	15.7519	3.45985	1.03226	11.3419	7.89398	3.27256	2.86119	2.67843	0.0183281	6.69218	0.464144
TEX28	129.172	7.92209	0.373245	0.0336331	0.0307884	32.512	7.72119	64.7364	25.4745	14.9994	0	0	0	2.10639e-125	1.89039
SYT7	0.8814	0.809746	0.305936	0.107455	0.466832	0.310133	10.1534	0	0.943493	33.9347	19.9757	32.2497	7.3417	15.279	0.953194
TIAL1	6.92705	11.1296	11.8986	5.89471	11.6726	0.160791	2.94859e-08	0.480084	3.5061	1.68727	0.567139	0.535028	0.311414	0.992051	0.792913
FUBP1	46.3715	78.5638	88.031	47.879	94.0573	13.579	51.8846	26.1096	33.132	73.0366	88.8149	76.9764	53.6847	92.7471	92.5216
CTBP1-AS2	10.2554	1.59324	0.961516	1.12011	2.10334	0.665939	1.52441	0.0124091	6.9519	2.3077	0	4.99211	2.38963	4.656	4.04576
ZFYVE19	12.4833	8.8162	10.9741	9.49595	18.6612	3.32587	4.68668	14.8646	21.2135	23.1742	26.7592	33.5093	15.6514	18.6263	10.3974
SAP30	4.56931	10.7498	3.51285	13.6682	5.2805	26.6259	3.02755	0.953242	2.52591	3.68827	16.9986	3.98073	0	4.1281	10.0948
HSFX1	21.0839	1.27553	1.65752	1.08476	4.04951	1.72029	15.6639	15.3487	5.15138	5.48689	1.57605	6.23628	6.46376	5.805	11.2678
DRC3	12.1138	6.80278	12.3828	10.3771	9.74182	16.8771	37.5852	17.2093	24.9882	23.136	37.9962	27.2388	6.16464	13.143	74.7984
C1orf52	1.57675	5.11551	7.69985	2.13529	4.05316	4.40153	8.11592	0.596518	8.3697	10.9031	8.82382	11.3442	3.12851	11.7104	18.4318
C1orf54	0	4.56878	14.0589	25.2901	13.8691	11.7076	10.0214	10.5276	11.5725	8.47528	17.6886	15.6661	0	0	16.5743
MARC1	6.52409	18.0545	4.87978	3.11471	13.0581	1.28827	6.24003	26.03	13.9027	1.45245	4.79659	0.225095	0.323764	1.57588	63.1877
MARC2	7.14773	13.2707	14.615	20.8776	36.7306	4.69079	10.0525	11.679	9.1718	1.16756	15.0634	1.69781	3.50296	2.83805	41.4095
PDE11A	5.59346	11.0244	43.1072	13.777	26.7168	0.653619	3.99071	1.16613	5.16655	0.231621	0.981366	0	1.22281	11.8207	4.60818
PLEKHF1	3.98995	2.76617	0.147079	4.1757	4.95062	4.38539	0.816086	17.5187	3.34403	7.91906	20.8662	19.3981	0	7.63329	0.752529
TTC26	0.476946	4.48207	8.39729	6.96042	10.6638	2.25847	1.65497	1.24329	3.1887	3.03346	7.20642	15.443	0.0381776	14.4256	5.5707
TTC27	3.01242	13.7777	11.8509	7.20947	13.8362	4.12753	2.89649	0.91559	0.895623	0.96078	0.524398	1.69432	4.23965	5.01774	6.63618
PATL1	12.129	14.2247	20.5348	15.5545	15.7475	2.60938	9.47191	14.1286	7.25317	23.5614	9.65246	16.2632	4.45252	20.6116	6.38919
ENO1	43.0698	41.915	57.1772	43.3617	97.9754	15.4136	28.0221	8.08134	48.145	45.7381	31.0295	32.4817	34.9321	27.3913	16.5443
BOLA2B	27.6213	11.0804	19.03	6.59056	19.165	13.2201	45.3523	25.3221	4.27671	65.3075	10.855	32.8312	3.66063	36.7916	7.67956
OBSCN	7.74023	5.69292	3.09472	2.03454	3.10538	1.62732	2.64249	3.62106	1.751	31.5765	6.36019	14.8288	0.748446	1.91364	4.7058
MCL1	4.82267	34.4422	5.7891	9.32231	9.09663	2.53394	4.53928	1.86004	3.3101	4.85077	8.2158	4.60237	2.85531	5.78823	5.71414
SORBS1	8.18543	9.73577	4.60842	3.37109	6.78254	14.0605	9.78617	2.78664	5.71015	61.1061	109.744	5.45799	12.3966	3.88334	9.28061
SORBS2	3.58713	13.8415	12.7133	10.4316	13.7121	22.7743	8.35582	10.683	18.1568	5.32556	9.96088	6.26092	14.6276	5.63464	7.71569
BCDIN3D-AS1	4.30271	3.42557	1.66451	0.451548	4.97728	0.672241	4.62535	5.25847	1.27527	2.83008	6.33575	4.19853	13.4437	0.0384241	0.391107
KCTD21-AS1	14.7771	8.37241	7.90021	1.61078	4.66804	0.675001	2.46124	1.01393	1.13758	6.70963	1.13345	11.6131	0	2.94352	20.3628
FBXO18	4.91704	11.5601	9.4076	9.78413	15.031	2.72299	2.73878	3.70273	11.2316	4.95329	19.053	4.39644	5.23344	8.7204	7.84499
FKBP15	22.7802	23.6344	33.1856	20.0588	33.1696	30.646	40.0415	41.6145	41.6248	52.3207	43.381	63.5168	48.021	86.352	58.7513
FKBP10	7.51549	5.11369	6.65567	4.62772	10.0602	5.58124	7.86064	6.80097	12.8623	8.59446	12.4801	11.8238	11.175	4.69221	4.77325
FKBP11	9.05868e-94	1.37315	0.732904	0.917942	1.09088	0	0	12.2703	6.23939e-304	0	1.20069	4.72862e-28	1.54671	0	1.24108
FBXO11	13.2905	30.7388	38.6985	27.1622	42.2968	3.33076	6.01399	9.9348	5.26633	7.7442	7.28372	6.8139	3.21123	16.1272	14.46
FBXO16	0.0845177	13.8509	17.0842	7.34577	10.0905	2.08915	11.6307	8.2862	17.9429	24.5867	6.41178	24.3476	2.29295e-14	29.0218	29.287
SNORD94	0	9.32311	0	60.2559	57.0564	0	0	0	0	0	9.12482	0	0	0	0
BCLAF1	10.223	19.7952	24.6059	14.441	21.4095	12.7505	16.6843	19.354	25.3492	27.8948	20.0226	24.3211	11.8741	31.0323	14.6761
PLA2G7	3.06561	0.283131	0.92621	0.879196	0.1073	3.97565	0.69268	34.7311	6.76976	15.907	0.722773	4.17387	0.0512303	0.285994	17.2314
CCDC77	3.57414	4.25662	3.50538	4.16226	6.67934	2.10443	9.14948	16.1593	7.74085	9.11414	7.4802	7.08907	14.5494	8.39323	20.5948
KRTAP1-3	2.75446	0	0	0	0	12.6747	0.078014	0.488965	0.0194252	0	0	0	0	0	0
KRTAP1-4	0	0	0	0	0	0	12.1783	0	0	11.3178	0	0	0	0	5.53714
CCDC71	11.3623	4.47076	5.73198	3.54808	7.34865	1.55297	0.0190192	1.75398	3.98162	0.828821	6.29396	0.16212	2.7082	1.73398	12.1861
HIST3H2BB	11.3603	1.00078	1.96149	2.56158	0.881117	11.6682	13.7085	3.96116	3.72779	7.96484	0	4.88146	0	1.32361	19.1228
GHITM	9.13792	23.2266	20.0974	31.1928	44.9391	3.908	9.5773	4.15869	10.6759	7.41013	7.71416	2.89738	8.98378	5.20163	10.4977
OSGIN2	1.96576	13.1749	7.57697	8.72432	13.1456	2.97632	0.0464896	2.2618	0.337368	1.61318	5.89787	2.3649	0.382014	0.570245	2.75539
FKBP1A	16.2525	8.87809	3.07829	6.3219	5.88679	2.85512e-38	1.56668e-07	5.39667	4.04917	5.89256	2.50443	3.2003	2.64387	3.01067	5.32043
LGALS9B	16.138	0	0	0	0.19683	2.82817	0.989808	8.64085	0	2.08154	0	0	0.112834	0	0
UNC50	5.45533	7.58663	12.1583	13.0939	13.6311	0.326317	11.6172	2.90706	3.61314	11.962	7.69613	3.53194	4.5451	8.36463	5.12461
CCP110	6.68013	15.675	10.4788	25.5553	12.6865	4.62856	10.1428	6.17042	3.62958	8.71559	7.77611	4.68187	2.68624	15.5377	9.62144
TRIM66	6.59679	6.29795	7.88492	3.35568	4.29019	4.22602	3.69424	4.94079	8.96304	9.14246	19.2594	10.1748	4.33558	10.3926	8.62832
RPL18A	19.0193	20.3663	20.2425	30.727	52.7507	4.23349	4.61607	16.7329	5.219	40.7225	12.6717	6.29545	4.005	2.09297	2.7294
EPB41L1	2.71032	6.24731	5.4731	6.29787	11.5837	1.89632	1.00552	6.46108	11.1295	3.5586	4.70635	6.79738	12.3949	5.564	7.49149
EPB41L3	52.7365	88.1868	182.982	60.8584	139.108	14.8881	13.6903	39.9828	359.921	22.5616	42.2166	18.6153	88.1528	83.3731	54.1684
EPB41L2	51.7352	54.5358	39.2518	29.6122	45.0936	33.8871	82.833	46.4858	96.0916	37.7755	75.9803	59.6296	56.9449	7.69328	49.438
EPB41L5	6.01846	8.90799	8.68095	5.41537	7.43685	1.37638	3.72801	3.15995	2.14393	4.30498	7.50058	3.57265	1.55999	10.6694	5.77597
ACSS3	11.3727	44.6827	22.5516	21.7139	39.4743	1.48109	0	7.47222	1.31295	11.106	16.3241	3.95359	4.08485	41.2259	0.972591
ACSS1	0.815748	0.641472	1.27738	0.526554	1.97296	0	1.43067	6.50515	5.29749	21.0554	4.70565	10.4752	0.703371	4.9804	0.861233
KIDINS220	18.6772	34.2913	38.6438	23.0763	38.6314	6.98895	12.3139	12.313	15.5483	16.6642	14.4854	16.7814	9.13951	14.1938	17.2802
LRRN1	6.06482	8.46419	2.74059	19.191	4.82679	2.41291	3.44544	6.58	4.76645	4.73343	3.48746	0.999912	8.88076	0.0120295	11.1956
RNF170	27.8692	10.27	10.8384	8.19972	13.6113	3.43698	1.52318	3.32629	1.52842	5.31131	2.41065	1.21559	0.175354	1.58587	3.60796
FGGY	7.0815	9.95549	7.97671	4.47979	10.1333	1.96684e-07	1.59658e-07	4.37231e-08	3.46763	0.314153	3.08749	1.4884	0	0.0781432	1.09461
PCNP	9.41499	22.0452	26.0871	32.2875	37.7829	15.9884	21.1002	17.5272	40.258	27.9088	32.9937	30.0528	21.0298	43.8155	29.418
PCNT	22.033	21.8149	19.8727	16.573	18.9495	18.0547	18.69	25.2058	34.531	29.9017	34.0507	40.2349	42.8225	32.139	30.555
CYP17A1-AS1	14.1406	4.40133e-08	8.28915e-10	0	1.31072e-09	0	22.0742	0	0	1.18055	2.65343	0	0	15.4675	0
DNPH1	8.29821	3.7258	9.8488	2.99426	13.3363	0.424241	1.84449	24.7255	4.12933	0.819371	1.5265	1.02856	0	0.824886	1.89013
TOP3B	2.74877	8.0922	4.83362	4.27976	5.08741	1.8768	2.79169	5.42584	8.7879	11.6598	7.70765	10.3894	6.58373	6.04081	19.0588
ILF3	53.148	80.1968	83.415	54.0322	66.2171	157.509	128.84	174.919	163.803	116.389	109.863	151.308	189.707	100.893	150.382
ILF2	30.5947	55.3842	49.1338	30.9449	66.9729	22.8906	47.8346	14.9168	46.5173	35.1526	37.7273	41.6617	23.3359	72.1065	81.1573
DENND2D	2.14361	3.1253	3.93198	2.19303	4.8488	2.76717	0.755553	5.68774	6.60755	23.529	15.5948	10.1679	8.53951	17.0545	5.65922
PPT1	3.93265	5.17395	9.35245	6.66091	11.3977	1.14479	0.123364	0	0	6.49859	2.29021	1.38616	0	0.774575	0
IGBP1-AS2	6.55509	5.23566	0	0	0	0	0	0	3.62532	5.34507	0.57263	0	41.7769	0	0
SAFB	77.0781	119.464	99.8945	97.5416	94.7611	202.255	220.188	137.398	239.507	172.348	199.539	176.469	286.891	177.241	228.236
RFPL4AL1	46.6196	0	0	0	0.970253	31.3493	59.1663	8.52708	0.0447064	27.3263	0	0	0	0	3.28314
ZNF335	2.69325	4.24947	5.92566	3.13023	5.23984	3.4705	5.81834	3.72099	15.8277	8.51081	11.7146	7.91845	5.07043	9.20373	7.86572
WDR1	9.10491	13.1943	16.0243	7.56933	18.764	5.0168	6.68309	5.85664	10.1969	50.0957	7.70141	6.35318	4.83047	9.64288	7.54145
PPP1R26	3.83937	3.86189	3.55278	1.37484	4.42269	5.39968	4.47782	9.48579	15.1708	11.4247	11.3148	15.9378	7.40135	8.83313	12.2929
PPP1R21	20.8307	51.5833	19.0348	26.9821	42.6283	28.6261	16.6958	36.5444	19.9639	28.4574	25.632	39.9316	15.7328	52.3712	34.2076
NGLY1	7.02848	8.24687	9.45201	6.14622	10.1453	3.07295	10.9381	6.30314	36.9768	22.5102	13.6175	22.8853	8.77466	44.6854	18.359
OR6V1	24.8989	0.700361	0.165365	0	0.0818567	7.4919	2.307	1.30462	1.53066	0.692657	0	0	0	0	0.434564
BMP2K	44.2624	44.8121	38.5365	27.147	35.3292	241.392	137.882	262.008	247.784	204.21	275.669	229.066	369.722	84.6079	265.033
TGS1	10.4126	17.1255	16.7257	14.1493	11.3353	13.785	24.9118	15.3475	24.393	17.773	21.214	25.0537	13.6075	29.3568	23.5516
ANKS1B	6.87041	6.98352	4.85841	1.47136	4.35744	2.30395	0.444498	2.43551	5.27681	5.31858	15.1045	4.67008	0.0425272	0.833415	5.87149
ANKS1A	10.7955	19.8437	19.0641	10.5686	18.534	15.3242	18.5617	24.6096	16.6218	15.3313	36.3622	24.205	9.22417	11.7499	19.7027
ADAM10	4.11352	4.27171	7.80474	3.86654	9.70655	0.583369	0.438659	2.60701	2.7849	3.85642	2.65488	3.50924	2.7814e-07	13.4664	3.58443
ADAM12	4.40704	0.651185	0.00791615	0.189758	0.844132	0	0.944068	0.112079	0.935392	22.1745	0	0.113322	2.61102	1.3205	0.407019
ADAM17	3.6061	6.60243	13.7209	6.21288	9.03771	1.71161	1.56438	4.96532	6.73472	8.05662	11.9488	11.8707	0.00961905	8.03587	5.19272
HAGH	3.12058	7.59406	8.7011	4.71888	16.3295	9.66621	4.07183	8.60491	26.9185	19.9093	27.2952	16.124	10.3076	18.799	11.2643
G3BP1	38.8375	49.4392	41.5839	56.2213	62.1976	31.3558	50.4162	56.3691	34.6443	36.5164	67.5	27.7997	17.3948	46.8964	41.3653
U2AF1L4	2.38873	4.08206	2.70079	2.8349	3.19552	2.67111e-06	1.16127	0	4.63352	6.79799	14.4347	1.20786	9.17779e-41	2.65355	4.64695
U2AF1L5	0.000331175	0.000324322	0.000265178	0.00030574	2.29474	19.3748	0.000365056	5.61246	0.00032258	0.000361134	0.000351079	2.88185e-05	0	1.29873	0.00037516
NDEL1	15.6916	28.6019	26.2957	12.3826	14.4204	11.6768	5.65333	15.811	10.0704	14.9261	21.4822	10.7607	10.6784	34.1836	18.4826
UCP2	7.73137	0.302632	0.0991841	6.53998	2.52182	7.0471	18.0701	17.3727	0.0850896	0.0280246	4.70235	0.0645852	13.2788	0	8.63495e-08
PCSK7	0.806376	3.0166	6.23024	2.66059	5.44706	1.05712	1.61275	4.79968	6.28746	10.449	11.0895	15.3699	5.21278	10.7426	16.3588
PCSK4	1.75531e-14	1.30496	0.758881	0.362856	2.41209	9.06116	0.00287551	11.5764	56.2052	19.2193	17.5239	50.8428	28.446	10.4063	38.168
PCSK5	6.16384	5.66978	5.80669	8.20187	10.5777	12.0894	4.72743	14.6795	14.5316	4.78013	16.9185	6.95851	16.1068	58.3755	20.951
TC2N	11.5573	35.7129	54.3664	28.4052	40.071	1.80315	1.00833	3.97186	2.12703	9.45233	6.31281	2.89591	0	45.1329	3.30019
PLTP	5.04769	13.9476	9.69282	2.97037	19.3995	1.8208	2.30667	0.287345	0.477565	11.9302	2.9758	2.93312	0.0227935	0.0360045	4.31937
PAXIP1	5.48182	8.25559	9.38639	6.30341	9.01181	8.44783	7.42202	8.23946	34.6893	18.0737	13.9515	33.2049	13.3064	16.9395	17.6179
RPL13AP6	14.2946	16.3948	1.63054	5.93259	5.63055	4.09769	3.42923	13.8507	0	0	0	0.0338019	0	0	11.0758
RPL13AP5	718.974	826.727	933.24	1084.75	2005.42	120.622	315.388	117.64	403.491	862.343	309.97	493.658	151.703	162.665	354.763
USE1	2.84562	3.47279	4.2143	4.37673	5.31618	1.53266	3.55316	8.21052e-07	4.93694	2.78413	5.40021	4.06736	1.05599	4.82989	16.5071
DTX3	1.88082	2.98986	3.67288	3.48677	3.63239	1.72067	2.94042	7.6956	8.95469	12.9688	9.20734	8.50169	1.41651	4.43012	6.71423
CDC34	2.55227	4.65196	8.05666	6.14858	11.7734	7.04622	4.28698	14.4323	8.28504	4.82564	5.9366	0.937396	3.8963	1.90393	11.2838
CDC37	29.7698	37.7113	49.94	26.4001	54.5788	30.3617	22.8666	33.7938	67.4937	69.9542	86.5713	53.6748	26.6284	28.9039	59.2967
OR2T35	21.5368	1.74533	0	0	0.0262741	0.756507	37.6922	22.8655	7.87699	8.80393	0	0	0.351656	0.0430987	5.775
OR2T33	32.1131	0.491394	0	0	0.27898	1.79369	30.9527	2.4166	5.38822	9.77232	0	0	11.2528	0.217917	0.141059
SPIN2A	20.5309	13.3989	3.39805	5.73849	9.02912	4.50778	13.8236	9.24942	17.9674	10.0034	4.71779	11.7468	5.79727	4.08711	2.00722
SPIN2B	27.1211	10.8453	9.41458	11.5252	13.3826	5.13688	15.3621	10.2788	15.9993	24.3854	9.93821	12.1656	1.65514e-07	5.21653	0.815807
PGLS	1.70595	1.94737	2.95844	5.94581	16.177	8.84047e-06	5.75557e-26	0	1.30544e-06	0.495581	4.17	9.4452	0.699804	3.56475	0.410606
OXR1	6.31303	12.1922	9.44114	10.4337	12.0284	11.3778	11.6878	10.0815	40.1537	6.22712	10.5542	12.0058	13.2828	9.63921	50.5143
WDR7	5.5684	8.49928	13.2191	9.52372	9.28537	1.32812	3.21737	4.43163	2.37942	2.89443	2.15895	2.3487	0.416065	3.04014	4.72907
CCNA1	8.36472	12.2059	10.0685	15.5664	40.0488	0.314656	2.84062	1.85729	7.86386	0	19.4197	2.9873	1.98377	17.04	5.81605
VPS28	9.07535	9.18221	13.9223	8.42032	20.4967	5.74976	9.92558	35.1036	28.8436	26.6701	20.111	39.9865	16.5352	2.47852	9.31273
DYNC1I2	14.7656	15.1238	23.7585	25.129	31.549	8.0891	13.502	8.50535	9.41578	10.152	12.9451	7.31706	9.85111	13.1175	22.7237
C6orf89	7.44323	11.9525	15.2316	13.9066	20.0892	5.46427	2.50945	13.0646	8.89016	6.02237	7.81767	6.89733	2.21063	14.6907	15.3129
PPP1R13B	9.95791	9.75233	14.4532	7.73839	13.0631	5.30034	11.2286	18.4654	32.2663	10.3389	17.9635	19.3853	18.166	15.6408	20.3931
PPP1R13L	0.493682	1.15914	0.513635	0.229364	0.75445	3.66448	0.560777	8.25378	16.9706	60.0823	10.3233	14.6442	0.384223	4.90579	2.48778
TMC5	6.48749	11.2575	9.18724	4.12407	5.08539	4.63775	4.16702	17.9912	0.386376	0.352259	0.679817	1.89217	0.87866	1.31861	22.6914
TM4SF19	0	1.68824e-204	0.812995	0	0.0787746	3.91137e-213	5.12274	21.208	1.51378	2.75468e-192	1.01226e-254	0	3.95179e-28	4.95721e-11	1.33511
FRG2EP	1.22557e-06	0.653677	0.08079	0	0.122289	5.29098	17.6519	5.31303	0.743434	0	0	0	0	0.0364377	0
LAMB1	25.6809	13.7868	14.2625	13.1715	22.3845	3.28895	37.0673	4.33854	52.0145	129.382	21.3739	70.526	44.9915	44.6275	7.56658
LAMB2	31.1577	34.8588	31.5525	26.8985	52.8995	6.34793	10.5846	9.97446	64.7239	17.1354	24.9629	15.1447	4.575	16.7005	32.2164
ATP7B	12.047	9.11795	6.30641	3.34748	8.13146	1.89669	1.79212	5.55241	2.86199	3.41974	0.478289	1.9908	3.15861	3.13963	3.36945
MPHOSPH9	6.43256	9.59203	16.1569	10.3029	12.0305	5.51971	5.0378	4.28625	22.3139	12.6229	6.97817	16.5575	24.6853	49.9254	10.6187
MPHOSPH8	83.5858	112.536	110.843	133.121	90.5415	114.575	107.561	70.0067	154.524	128.947	151.351	94.7937	74.6934	136.72	112.264
MPHOSPH6	43.1356	54.6869	29.5562	23.2876	44.4518	29.7658	46.4749	55.8837	34.5219	30.1797	35.3978	55.3143	20.9646	55.6098	36.0296
ASTN2	4.95087	5.81258	2.32992	3.2297	5.1774	0.109835	0.99294	4.29818	3.12525	2.4643	3.34404	2.85652	12.7977	0.394246	1.83393
MGA	14.1518	17.1585	17.8524	17.3313	17.1592	7.10932	12.4171	11.7558	6.70023	10.6042	10.5857	12.3164	6.80572	13.0475	4.89766
SVEP1	5.38135	3.19176	1.81588	2.35874	5.10618	1.5437	1.61048	3.05908	3.04887	0.301161	0.321544	1.17528	0.102128	54.9929	1.20005
MGP	31.6565	12.1706	9.9628	8.70758	17.8293	4.77182	4.18653	1.20922	6.2722	5.8983	10.1972	0.374624	9.74812	2.61267	8.73679
RSPH3	9.5319	8.09566	12.5476	9.17915	15.1047	13.8694	19.1325	16.1416	45.386	21.5872	18.4177	24.3182	16.7852	27.3959	16.3365
ADSS	2.88192	10.4232	7.13465	5.29609	8.70053	1.23596	0.729202	0.700955	1.84945	1.36344	3.57746	0.428568	0.692898	4.43648	1.21275
ADSL	13.0217	6.10784	10.1908	10.3712	19.7397	2.00467	4.01332	0	6.78927	6.2181	5.81147	12.3752	8.18971	15.0485	5.08219
SAMD4B	6.56117	8.33082	6.10593	5.38929	10.0903	2.39311	4.09082	14.7781	7.05259	4.81019	7.38622	4.22607	2.47791	4.52902	8.84672
XRRA1	1.81236	8.1893	16.8661	4.52695	10.2059	10.0592	3.77629	16.9206	7.06758	15.7801	17.6006	18.1371	4.78687	21.9084	18.6618
ZW10	8.1264	8.76613	6.97188	5.28343	10.39	6.89353	4.75436	8.08085	2.55578	5.37207	7.27842	8.52011	4.19658	12.1454	8.38656
RSRC1	24.8324	75.3883	48.9252	60.5362	42.3281	30.2063	48.6607	25.981	66.2149	40.0368	53.676	39.7604	9.44213	66.1268	50.8898
RSRC2	65.9907	78.0811	112.095	49.375	72.6107	108.95	90.0069	126.271	172.229	114.766	141.693	192.579	163.282	189.506	174.919
TP73-AS1	33.4124	36.4057	34.3516	18.4883	46.9111	1.29102	3.03302	3.82622	18.0071	26.7996	10.7264	0.919561	0	30.8668	15.4428
ARHGAP44	5.79276	14.5874	11.5004	11.0355	16.7933	0.827239	2.04296	3.48758	3.96112	5.9355	5.74067	1.56516	2.65764	4.36281	2.58691
PLA2G16	13.6218	3.57636	5.42976	3.16753	13.8283	0.521444	3.38914	1.79537	1.9487	5.82886	4.35353	0.994734	8.49828	3.28144	0.648801
AGAP12P	132.71	41.1251	39.4077	12.1285	38.812	26.9876	42.5791	38.3969	20.3485	43.9011	21.9283	8.88643	49.439	21.8226	50.2098
ABI1	22.2782	19.3059	21.7526	10.2682	20.9777	9.94499	11.6116	19.5384	33.8456	41.8959	33.7728	23.2622	44.7609	27.2337	38.1443
TESC	1.3369	5.54761	11.0152	6.48917	9.72005	0	0	23.493	16.4756	61.8988	301.651	30.2682	34.1803	0.325779	68.0727
PITPNC1	1.51388	3.79417	4.75992	2.20644	3.7218	2.18244	1.24324	6.01093	4.98598	2.61295	10.994	3.29357	1.08837	6.04803	4.00723
ZBED5	10.0493	19.7959	41.096	26.4986	28.4591	0.318896	0.946937	2.11409	0.546542	4.12477	1.84115	2.95705	5.38778	9.16286	3.64803
KRT31	0.0665409	0.111937	0.0899305	0.0216461	0	0	0.175336	17.3472	0	0.175817	0	6.06394	2.01322	1.16881	0.165625
KRT34	10.0399	0.372259	0	0.099915	0	0.786924	0	19.5356	0.223939	0	0	0	0.681049	0.0224966	0
KRT37	0.617104	0	0	0	0	0	4.96223	33.3452	0	0.0231296	0	0	0	0	0
TIMP1	19.8907	20.3315	16.1157	7.35232	16.9929	16.21	1.25657	5.32555	3.3324	3.82177	68.2876	4.81606	5.668	15.3264	0.674308
CLINT1	175.028	331.259	305.82	91.1587	182.253	201.833	174.831	266.104	480.686	286.42	256.785	437.431	412.297	371.832	473.277
C4B	6.81144	11.6407	8.78409	2.12535	6.89996	1.07872	3.94335e-05	3.48825e-05	3.0792	10.7201	1.24922	4.11759e-05	7.83589	8.69057	3.23247
ADCY6	6.59829	9.11921	10.9045	5.30437	14.1601	1.57427	0.749606	7.19003	13.7245	7.46262	10.1271	3.95989	2.27407	4.88825	7.82598
ADCY3	4.53097	4.92918	5.09365	1.28445	7.55153	1.11836	0.349174	5.34027	3.01872	1.83518	10.1174	2.32539	1.11053	0.862858	3.30437
NUCKS1	56.4264	56.0137	70.3081	53.7344	81.6725	39.8628	55.403	35.2087	119.815	70.6898	69.6242	92.5897	75.0502	90.2468	115.942
DDI2	4.40189	15.0162	10.9001	14.5848	19.1118	12.8104	11.3209	5.69649	26.5358	30.448	32.4587	49.4921	7.41858	12.2055	13.9501
XRCC5	24.7537	39.6308	40.1115	63.2628	74.7557	2.93111	12.5464	4.73359	8.73829	15.984	11.1176	9.42765	7.40263	21.4216	14.4511
XRCC6	37.8358	35.5582	37.6194	50.697	74.4463	4.89655	18.0117	4.36482	6.10052	24.2246	10.67	19.2859	29.1642	12.234	24.4016
MEIS3	0.120391	0.331407	0.958527	0.138722	1.1428	3.48946	0.0558929	4.35717	1.36954	4.64772	3.36637	19.2667	0	3.31633	26.465
MEIS2	10.121	7.82828	14.8858	10.5052	12.0841	18.9503	4.61089	6.46707	13.1298	18.7017	24.2867	172.417	0.0889347	2.33142	12.4046
MEIS1	5.77383	3.92573	3.31072	1.90691	5.16117	0.0944164	1.20054	1.10673	1.36898	19.6597	4.33218	7.57767	1.41051	1.22477	3.84023
PCDHAC1	7.31793	3.88853	2.77297	7.04294	9.30281	4.49151	2.69912	2.2217	9.26472	19.3702	2.73877	11.1888	1.72134e-50	0.225144	2.66043
ESPNP	68.5461	24.0458	11.5281	0.684674	24.4627	21.7203	23.8314	95.0336	75.4818	0.13594	392.317	29.9829	14.2473	4.27405	60.1128
H2AFY2	2.5356	1.7327	2.79762	3.08159	4.29211	5.48071	3.17088	0.876763	12.5697	6.1905	13.8288	8.79116	3.86579	0.190265	13.1131
ADCY10	2.63013	0.199605	0.315584	0.153459	0.247328	0.261138	0	1.26185	0.32243	0.56029	0	0.236591	0.134843	11.2859	0
KCNA5	10.1724	0.994208	0.114156	0	0.0235622	0.854711	2.12785	5.33238	1.0283	0.62443	0	0	0	0	6.68081
KCNA3	2.02098	0.225182	0.244854	0.331815	0.131835	0.0129127	0.142402	1.87772	0.470569	0.0297353	0	0.802181	10.3518	0	0.350315
OPTN	21.2187	26.8324	20.2725	42.8267	40.7663	21.9895	21.5519	41.1931	64.7912	77.5138	65.3943	115.566	38.4312	71.3355	24.4177
OPTC	3.7694	0	0	0	0	0	11.2284	1.95363	1.23019	0	0	0	0	0.136101	0
FTL	75.4669	48.7856	28.8954	51.177	94.1858	9.17256	12.8383	8.26222	15.5921	83.9609	30.1336	47.2953	5.92898	34.866	19.3151
FTO	16.8679	48.8123	48.201	32.7432	47.568	12.7409	16.4436	19.707	7.20937	8.94514	21.3944	7.85172	1.99477	14.6727	26.7954
ACACA	4.32118	7.54367	11.7236	5.67431	10.5843	1.00101	0.888034	4.98365	2.00007	2.50709	3.90633	2.81558	0.0431797	9.64535	2.33409
ACACB	17.8504	22.157	18.1111	17.6712	25.9095	3.39451	12.4612	9.96213	22.9969	16.3305	26.2386	13.4182	7.83161	33.8689	18.6872
ZDHHC3	4.52104	1.68495	2.50781	2.57235	4.4831	3.02775	0.253566	2.74182	6.99862	7.87779	8.68592	5.61413	7.41427	12.0454	4.41632
PLA2G2A	8.22351	9.65991e-06	0	0	0.00373356	1.51866	8.30594e-08	0	0	23.2035	0	0.0916159	0	1.46016e-06	0.97906
SPTBN2	6.4745	4.81716	7.76233	3.83524	7.3627	3.63516	3.23228	6.27738	8.73906	10.8949	12.5231	13.5086	6.93579	12.0021	3.25278
RBP7	17.4718	25.0145	30.4875	36.1531	49.7997	4.33074	0	7.56048	16.2839	6.8738	8.31154	42.3521	1.98511	6.58911	13.4021
CYFIP1	10.372	15.4777	12.9275	14.7457	25.0359	3.02603	4.73365	10.8495	5.64742	12.0667	11.0388	4.50966	1.46387	7.08878	1.71139
CYFIP2	14.1598	22.5876	18.1996	26.3045	30.8423	5.10475	9.88359	9.73225	19.7817	12.2629	39.7068	9.2041	1.8216	10.4792	18.5996
GUSBP4	3.6853	1.5933e-46	11.8294	1.06421	12.605	0.000957623	3.83014	5.5145e-23	8.598e-07	1.60551e-106	5.15007e-20	0.2449	0.876667	8.19134	1.98955e-18
GUSBP1	21.1975	76.5448	95.2233	55.7142	54.2817	7.79793	11.3081	29.3932	64.233	35.7253	48.406	26.9584	7.57418	41.0465	115.194
GUSBP3	2.81125	1.52467	13.3927	0.869503	7.55906	4.50251	0.136852	14.7572	1.30279	4.62705	1.63913	1.15988e-09	19.3852	6.48835	0.767369
GUSBP9	45.66	74.6916	113.376	19.6874	46.3861	13.6538	2.18177	2.85773	10.9238	12.1437	35.3633	3.8672	3.00206	14.1291	17.2679
KRTAP29-1	6.29899	0.48333	0	0	0	4.11129	5.98576	14.8694	0.800791	0.416813	0	0	0.235435	1.7777	0
SETMAR	8.78408	4.64722	12.2258	10.1645	11.6232	8.1163	16.285	4.06762	45.9224	22.1165	24.1732	41.6161	31.1143	31.8393	28.6345
GLT8D1	8.25974	23.4006	20.2596	15.0468	30.0968	8.57902	12.8113	0.036362	13.904	17.6226	23.9225	14.0771	10.8007	18.6773	11.4923
BPNT1	8.98843	5.81847	13.0553	3.40735	7.32425	0.504373	0.389057	0	3.15484	8.8748	5.39692	4.12911	5.39558	17.8641	5.19769
CSNK1G2	4.49198	1.93987	7.58175	4.35474	11.3098	10.3886	8.25707	17.4538	43.9997	28.9185	30.5744	23.8774	32.7794	7.94283	17.9118
CSNK1G3	11.3231	16.3469	20.0251	12.7676	12.7637	7.30773	9.37041	19.1272	5.63451	7.32469	9.1111	9.70348	3.32912	4.72556	19.5796
SERPINB6	23.5243	60.0775	50.4333	54.4797	76.0652	7.54715	22.7957	19.3105	36.2603	16.2457	24.6235	35.2152	11.8867	89.1619	29.2762
FAM76B	2.37159	6.4209	7.80595	4.10243	4.41742	1.85087	1.11316	1.8104	3.77476	2.94242	10.3039	2.92385	2.86118	7.63738	2.88342
FAM76A	8.64953	16.981	11.7091	5.34704	12.9021	15.7277	21.5531	11.2626	21.0357	37.9563	17.4582	64.9457	19.0441	22.8457	12.9333
EXD2	8.25655	6.68443	5.62471	5.3785	6.75799	5.27563	5.74166	4.93848	13.8543	15.1735	9.29467	11.1068	1.26104	10.3339	5.86161
ELP3	5.07075	13.6562	11.8378	6.80117	12.8798	3.14393	0.976391	0	1.74034	4.38757	1.94215	1.80864	1.12368	4.78239	3.39057
ELP1	19.1313	23.0228	56.2876	23.3654	45.4565	1.03278	5.21845	5.88609	7.36277	4.08528	5.21659	6.97303	0.808554	5.93791	20.7905
KLHDC4	3.81106	3.68215	3.58397	3.04659	5.46387	1.3697	5.46186	8.12885e-155	14.579	6.11513	14.0699	5.8038	2.09463	6.46709	9.91129
KLHDC2	2.10387	2.8137	6.21221	6.648	10.923	0.275529	0.834763	5.93233e-19	1.67076	0.199582	1.01718	0.117963	2.29362e-15	4.44299	1.73323e-07
KLHDC3	7.73287	10.1018	8.90843	5.36552	19.3126	2.52252	1.63824	5.25978	3.72686	4.12755	3.45046	3.47638	1.23655	3.487	0.973799
ASXL1	16.0549	20.0805	17.0104	12.0738	20.2234	9.3484	4.95875	9.72726	17.9611	32.5338	31.0242	29.5869	21.9773	34.7534	18.7502
TRIM51	14.3186	0.503641	0	0	0	0.185186	22.1856	2.32227	0.337567	1.13011	0	0.0988659	7.29422	0	5.27684
ASXL2	6.89148	11.7752	13.2293	5.5361	13.1447	4.68155	6.33037	8.28064	15.1371	12.8066	12.4933	13.2914	9.43637	14.5743	9.68637
HDDC2	11.8778	9.18471	11.6363	9.776	26.6031	0.840253	11.5632	13.1592	17.0966	8.39729	7.84174	19.0234	8.16553	11.359	4.10698
HDDC3	1.33461e-82	8.61038	9.09233	2.49972	6.17419	0.641977	0.487739	11.2154	3.55983e-222	5.33185	1.14531	0.519335	9.4555	6.47314	11.9037
ZNF252P-AS1	22.5239	5.68278	0.0666371	3.02564	1.34504	0	1.25646	0.00457696	1.14208	1.89858	0.0183877	6.61698	3.97565	1.04526	1.06015
SPATA13	2.3555	1.77102	4.61208	1.21492	1.65482	2.76395	4.49584	1.51665	10.2293	1.30427	4.9155	4.91561	5.00506	1.98788	5.99055
SPATA17	6.5091	17.456	41.3263	19.9258	72.8536	67.6746	26.6055	16.2637	29.0504	2.69059	20.5087	9.84957	25.7527	3.91303	11.0323
SPATA16	14.2423	3.70926	0	0	0	1.233	6.93225	0.82276	0.845039	0.906543	0.450835	0.464387	3.52884	0.143499	0.0348677
VCP	15.122	29.9156	27.239	21.078	50.8539	4.21751	6.17298	3.09415	9.22054	20.5785	16.6042	8.49367	1.26181	15.2399	11.9967
HFE	4.90215	6.81368	5.69624	10.35	6.51054	6.66546e-11	2.88083	0.221018	1.67713	1.76686	1.35212e-08	1.2017	0	1.03251e-05	2.40474e-10
SLC7A7	20.3573	6.7316	13.5324	8.15193	17.8832	5.16308	8.16232	4.51001	5.93744	11.2796	15.0703	0.785025	12.0646	10.3658	10.6184
PHF21A	64.1944	112.732	158.751	60.8483	83.6337	157.449	178.407	234.027	119.076	166.58	150.567	215.607	412.56	196.497	499.589
HIRA	8.53164	13.4539	11.3435	9.37728	16.5122	3.13983	2.7866	10.2926	4.74528	8.30433	8.02752	8.79383	0.47425	19.2111	10.048
RIN2	6.49523	8.1832	7.80512	3.1597	10.3128	4.14154	10.4912	7.446	10.9795	5.52133	8.5842	8.11852	2.87115	5.25978	10.037
WWOX	5.39688	10.4918	11.9023	4.99299	9.09562	1.65972e-06	0.22456	4.02469	2.95428	7.66936	2.43106	2.5658	0.782049	12.1418	1.40848
ARID4B	43.1881	52.2675	58.4586	42.8567	49.3081	47.5128	76.1876	52.6737	97.2161	40.9033	67.2829	62.1561	103.747	145.401	89.6367
TUBG1	7.95623	11.6515	18.0025	20.0644	22.2189	13.9548	14.8778	25.3779	60.1437	32.6672	90.858	34.7447	35.0591	34.1648	34.126
ZNF417	11.7286	25.8737	26.9257	16.1626	20.4812	21.2018	21.0507	32.987	47.2408	45.3379	45.9189	43.0408	27.6044	63.0904	55.8432
ZNF415	5.17964	11.0004	4.01381	8.23939	9.90698	6.91299	10.0525	4.12136	3.0921	3.90644	1.46403	1.53124	0.076045	7.54055	5.76189
POU4F3	3.05628	4.34386	0.176957	0	0	1.7591	0.895174	6.66083	3.33452	0	0	10.2411	1.91359	0	0
RASA4	15.3825	14.7518	5.56384	3.60528	9.1141	2.93102	0.911714	7.66069	23.4073	22.9009	20.8243	15.9017	7.46782	6.86469e-27	13.03
HM13	23.4284	27.6519	22.6824	29.2942	37.0926	6.66955	11.6205	10.5583	12.7242	10.5618	27.6879	12.3406	8.30672	20.8832	24.3513
RASA3	3.56114	2.94238	1.51507	0.902234	1.5888	0.322205	1.19571	4.5882	12.9799	1.87493	9.28978	4.73179	4.63353	1.99115	9.09064
ACTN4	30.7181	45.8852	63.6546	60.6675	89.5014	33.8029	71.7122	79.2624	160.89	83.7565	154.273	56.8262	67.0025	49.7618	63.2344
EZR	266.602	300.82	320.278	231.871	313.383	236.891	219.442	141.866	632.446	518.375	259.713	404.325	294.536	478.806	103.32
OR3A3	12.1161	3.55676	1.33148	0.116717	0.754405	3.96345	2.47289	10.0048	2.95127	1.56788	3.53767	0	0	0	0.35836
ABLIM1	11.0203	7.85075	14.8418	9.71496	15.3743	2.45977	5.47567	11.6404	24.6636	19.9455	17.2709	23.9433	9.54537	0.967362	17.4519
ABLIM3	19.5466	20.2072	32.1959	20.3428	66.7611	15.8918	30.9825	14.9536	67.5119	42.0447	20.3209	41.9251	39.4305	29.162	91.3992
UBXN6	17.4681	12.6927	19.2797	17.2483	55.9602	2.03021	1.58357	14.7848	20.3893	19.3696	25.8095	9.22453	0.141421	8.59584	25.6477
FAM172A	4.81193	11.2825	12.2069	11.547	11.4642	6.23987	6.33256	8.0082	9.49452	6.94712	7.56063	11.1108	7.97148	10.4999	18.6413
BIVM-ERCC5	11.254	23.1375	21.5762	15.3671	20.0726	7.32273	11.1886	29.0416	7.09112	10.4109	14.0133	9.54811	2.23181	27.1256	22.4189
ATP6V1E1	41.8721	49.2335	67.8296	72.4974	78.2499	10.1741	21.2444	34.6008	14.4918	42.1842	22.395	24.0784	12.7307	39.7078	18.6567
RAB6A	13.8553	27.2266	27.3052	22.9591	33.0519	0.0601345	5.03236	0.863334	2.94568	5.68922	11.4367	1.96943	2.2696	9.11721	2.14649
RAB6B	5.47968	4.16606	6.79872	7.05861	14.0762	1.93832	7.3618	0.0155577	6.08191	3.04523	7.43524	9.19986	0.466058	1.38919	11.2084
RAB6C	11.2707	8.81581	7.94799	3.53846	6.19446	2.56964	8.40456	15.1173	6.34619	14.8629	7.512	7.30515	4.4424	1.32831	14.8269
DAOA	14.7504	0	0	0	0	0	0.290083	0	0	0	0	1.61776	0	0	0
ERVV-2	11.4514	0.953418	0.694064	0.772317	0.623423	7.60818	4.63249	12.2496	0.913404	1.41906	0.76094	0.281298	0.0437542	1.59392	1.46165
GDI2	22.4514	24.7062	27.6888	27.4383	52.5743	5.86965	14.6351	4.43195	13.3949	13.6654	8.37308	8.06134	9.88966	15.8023	11.7426
GDI1	17.229	21.4819	19.7977	24.4584	31.2396	13.1208	16.5518	25.8889	26.1318	24.9645	32.1187	20.825	13.5346	18.9999	20.6327
MMP25-AS1	13.1829	30.0791	2.96928	3.66114	6.50675	24.3584	25.7246	32.6024	131.167	71.5029	75.817	90.1773	47.1165	27.8777	91.1216
SPDL1	3.06397	3.00471	4.68728	3.94446	4.9757	15.3908	3.24416	5.50921	12.4815	4.80501	4.96839	11.2323	5.6797	5.96569	18.0639
ZMYM4-AS1	0	3.89564	6.7007	0	0.776378	0	12.1716	0	9.51282	7.7962	0	19.9248	21.5187	1.24464	12.8149
CRYZL1	5.11387	17.9395	20.22	10.3877	12.2373	1.86596	0.239033	1.03106e-06	1.65033	17.1575	15.572	4.54864	4.76016	14.9442	0.993625
ADGRL4	7.93445	11.1232	13.6502	3.79864	11.7934	0.798292	0.742304	0.769981	0.174026	1.01981	1.57163	0.358457	0	1.06955	0.598399
ADGRL2	23.5084	38.2349	50.1677	34.8684	45.6766	5.26002	7.03612	8.80209	8.71323	6.64977	17.0646	8.46598	15.8417	4.33907	24.8212
ADGRL3	5.27606	0.915074	0.978249	4.03796	3.92466	0.228321	1.94101	1.06702	0.298666	2.14794	15.3413	0	0.555061	0.00280225	0
ADGRL1	1.33264	2.38884	2.63105	1.29499	6.10707	0.294585	1.74315	1.7274	10.0497	4.27916	7.86131	5.33948	2.99335	4.14523	5.37452
FAIM2	8.28495	5.25105	13.7714	15.1141	21.4475	0.265586	0.675736	1.21002	0.712169	0.29047	9.70885	0.299793	0.389688	0	9.71079
PARG	20.0338	30.8702	38.9973	31.8725	38.095	17.425	31.9363	38.7359	34.8452	45.1431	30.6633	31.1892	30.3072	66.6839	63.7173
COX5A	15.8569	32.8034	42.778	39.721	89.888	13.9039	17.5312	14.5766	21.9875	23.5678	24.0409	24.0001	11.4761	28.7086	14.2371
COX5B	48.6383	72.5683	89.6028	159.109	158.232	0	64.2122	6.59539	55.2644	89.729	61.8076	42.4667	60.7379	69.2301	79.0474
TMEM258	9.38119	3.49625	4.20392	10.1909	12.2246	0	1.29085	4.97148	4.56836	1.59448	17.5488	4.87387	0	8.11739	0
TMEM251	16.9233	0.0571163	4.17163	4.48714	5.55789	0	0.615778	4.0131	0.196268	2.50746	3.73908	0	8.28227	3.50532	3.04012
SIPA1L1	10.4081	11.6247	24.272	17.5005	23.3266	5.39577	6.57752	10.9932	14.8297	10.2243	9.66327	12.8677	25.1206	5.93341	10.3686
QKI	2.80002	6.95885	5.95653	4.39366	6.08901	9.73091	2.76846	5.89543	14.5466	4.83368	17.8588	6.82467	11.474	11.6793	4.24336
POMK	12.5287	8.57931	3.36119	2.31912	4.39514	0.685932	5.8	13.9925	4.71004	4.45638	1.50628	7.34366	28.7583	1.89173	0.645809
SUPV3L1	10.2936	8.34046	8.54031	8.07039	9.59397	5.99001	5.39261	13.9912	5.51212	9.21464	5.7111	9.4857	3.77074	9.57319	2.86545
MPC1	1.76198	6.59985	7.42438	7.52506	13.7915	0.251229	2.9886	2.53692	5.21925	3.8984	2.44284	0.86095	0	3.60691	3.29379
TSPAN15	2.45122	3.03964	4.807	4.25629	6.05634	3.34888	2.44293	1.31809	5.88775	0.224798	16.4197	3.3903	3.83894	1.77069	2.54084
EAF2	6.55649	3.83419	5.37113	3.93649	6.32328	0.8987	7.42062	24.1951	6.68466	2.20655	5.7252	5.1671	7.09548	0.864882	16.2494
SCGB1C2	3.91661	0	0	0	1.19285	0	0	18.8498	0	0	0	0	0	0	0
SYNCRIP	14.9078	28.2843	35.4433	25.7463	36.9893	3.75675	8.8594	10.452	7.97624	8.85384	12.4357	7.63736	2.04787	27.6036	9.37294
USP5	7.89301	7.1412	5.20783	10.9116	13.4394	2.9558	9.0542	5.01204	7.25631	11.05	10.1808	6.29295	4.60512	4.59515	8.09609
MMAB	12.4427	6.55378	5.52363	3.26215	10.0506	4.7757	12.243	3.78302	3.69185	1.85472	2.77898	3.5301	4.9294	2.40373	0.247355
ALG8	3.69717	7.08993	15.799	23.251	14.659	0.270176	0.250177	2.80613e-07	2.99042e-25	0.21781	1.08387	0	0.404668	1.69606	0
PARN	19.1009	33.1001	35.2245	24.1522	31.465	7.8639	12.2299	20.4988	17.1484	13.3412	20.9935	13.5905	8.12504	30.9379	26.515
ALG2	7.29598	4.8294	8.14942	5.34873	10.4963	1.70467	1.3147	4.05681	2.64419	1.73957	1.96007	1.94487	3.54546	3.138	0.991405
ALG3	4.03294	6.28593	5.60242	5.57667	4.93214	0.801019	0.45829	10.429	4.05957	3.82528	1.19979	1.13764	2.13735e-08	1.07077	1.12038
ALG5	36.0296	26.117	15.0484	36.6681	28.583	3.6979	0	5.20256e-07	4.50855	1.44198	1.05894	2.34428	1.4821e-06	0.159112	6.91511e-07
RNGTT	6.04453	7.14388	11.5391	6.90388	6.00137	5.49589	6.39438	3.73221	9.91044	7.29829	9.70142	5.7391	8.65792	13.223	11.3247
PARP8	8.26075	10.7662	14.1504	11.0442	13.004	4.23635	1.01997	9.28283	3.58725	6.81354	7.7101	7.82754	27.1878	18.9823	2.47663
INSL5	1.2616	0	0	0	0.306339	0	0	0	0	0	0	0	16.3453	0	0
PARP9	7.53748	22.7576	26.6153	18.4335	28.6835	10.5357	11.7493	15.9319	23.1302	30.8177	25.778	34.3143	10.8009	41.7298	38.4523
RTN1	4.59042	3.23827	6.83876	6.49232	9.56357	4.17913	8.01705	0.0979627	11.2563	10.7115	0.257339	9.71506	3.30201	0.0554217	7.70484
RTN3	14.8132	22.9066	28.5622	30.784	36.2896	6.13922	1.62379	8.14621	1.3587	9.33107	8.01082	9.00136	4.42735	20.452	1.87499
CLUL1	5.84332	1.13059	2.96761	4.63952	3.57452	0	11.5219	0	0	0.718903	0	0	3.12652	1.22998	0.557817
SCPEP1	21.1458	49.4724	39.0147	61.4242	65.7461	51.3099	20.9539	17.075	25.2455	83.669	258.698	46.0847	8.70424	42.9592	13.3502
TUBB2A	18.8675	7.60902	4.07537	2.48996	6.80336	1.61535	18.2651	18.7805	4.95214	12.241	2.91987	13.9189	1.07366	10.8776	0.0930815
SLC17A3	1.50579	0.0194854	0	0	0	0	8.42703	14.9196	0	0	2.68347	0	0	3.53998	0.480247
SNORA81	9991.13	18300.5	13615.7	9460.16	13481.7	71.0184	159.259	308.308	1049.18	494.541	1474.94	1264.27	184.934	1184.25	943.862
SLU7	17.5181	16.7484	21.1418	21.8013	22.945	17.9158	15.4177	7.16591	18.7569	10.2482	8.4712	15.06	8.88706	26.5873	23.3136
SLC16A12-AS1	10.0256	0	0	0	0	0	15.2146	0	3.63491	0	0	4.25526	0	0	1.93575
SLK	18.7704	32.7561	55.0711	46.3108	43.1222	35.2837	43.6244	25.3194	47.6775	37.5906	43.2976	42.4061	42.9489	64.0927	76.0809
PHYH	6.22613	6.81955	5.49863	6.2968	11.0335	0	0.584332	13.2462	4.20729	9.29275	4.3717	2.13293	0.976752	4.56706	7.84589
GFY	14.4006	1.4489	0.868399	0	0.884514	0.70029	13.4882	3.75004	1.67402	1.23847	0	1.31757	9.67085	2.57643	0.413184
NOTCH1	2.62686	5.07878	3.64976	1.27419	4.13017	1.81894	2.97017	6.52561	19.034	6.44672	17.6788	10.5509	3.7268	4.49301	8.82011
NOTCH2	15.1792	5.90476	9.08772	6.93067	11.5636	4.36321	4.60498	0.708928	2.26966	5.66585	2.47169	5.61435	1.54673	10.8282	3.48368
ZNF658	28.5454	38.7694	25.5704	19.3351	28.0326	12.6851	9.97798	25.3095	25.1207	12.6698	14.1774	16.6156	5.04786	31.8631	45.4665
ZNF655	3.80359	9.31018	10.7743	13.0976	9.66965	6.95554	6.82748	12.5191	12.8136	14.5243	8.13912	14.3283	7.779	22.7603	21.767
ZNF653	6.80232	0.698049	4.46372	1.59194	2.19051	0.332456	10.2429	0	9.09831	5.81819	7.48268	6.36004	0.605818	3.35778	6.11935
RAPGEF5	50.3555	80.4576	177.86	104.329	137.041	14.6932	13.6449	33.2929	5.51998	57.8552	28.6972	62.8321	31.8435	97.6822	33.2953
RAPGEF6	19.7347	18.1254	21.6828	13.4331	17.0582	12.7643	18.5839	14.9543	31.7104	20.5285	19.5556	17.3864	36.891	31.1638	31.6907
N4BP2L2	38.7761	99.2178	111.395	67.0359	110.764	33.7769	51.0433	44.2716	42.8099	44.5418	54.739	49.6789	23.8511	137.906	108.857
RAPGEF1	4.62833	6.38721	8.53147	3.8919	8.72645	2.82061	3.68402	9.72518	16.5633	7.59906	15.0214	9.85388	5.85715	14.1089	9.89332
RAPGEF2	14.3971	38.0191	43.8495	36.951	42.0983	19.5645	37.0401	35.3787	46.3033	24.9193	35.2815	28.474	34.059	26.0235	33.4378
ZNF384	23.9309	26.4574	21.7249	16.1628	27.2828	17.9825	18.1113	17.4022	73.1203	76.9892	69.7744	69.2055	35.9979	51.7605	64.5345
KRTAP3-2	42.9804	0.0302511	0	0	0	41.2568	0	0.0267076	7.64195	0	0	0	81.2942	0	0
KRTAP3-3	47.7435	0.0890713	4.90654	0	0	48.4337	24.0543	92.0651	7.73383	14.4971	0	0	1.0528	21.2008	0
KRTAP3-1	24.0721	0	0	0	0	17.4581	31.2459	0	8.46038	0.836679	0	0	0	0	5.89482
SNRPD2	44.953	12.5613	18.8742	21.3994	52.9007	22.0007	10.2251	16.3508	66.0752	34.6083	46.8912	47.3343	18.0395	44.7868	36.6029
SNRPD1	3.83736	8.4904	13.6446	21.7789	20.0144	0.0277589	0.561487	0	1.90105	21.519	1.28772	2.39397	2.9933	7.91407	13.4144
PKP2	8.65631	8.93347	7.90526	5.85468	11.6857	0.95574	3.63177	5.63167	7.44959	9.87638	3.87547	5.49144	5.15393	0.294522	6.32597
IFT43	1.3741	5.33618	9.7826	7.62764	17.5524	4.94637	30.4216	14.2048	17.9508	7.08042	20.6541	16.5194	33.4981	19.1292	14.1934
IFT46	15.5203	11.5873	10.7169	8.99306	14.2932	6.71082	2.17325	3.65744	1.05218	10.0949	9.10428	11.8671	5.72941	16.451	21.6698
SLAMF9	1.24372	1.81488	0	0.031354	0	15.2729	3.19933	0.0567354	1.30623	0	0	0	0	1.85065	0
DHRS12	8.86678	11.1358	10.2437	6.86609	15.0007	7.07435	0.050995	3.72906	4.23719	20.8189	27.2195	18.94	22.1085	24.6038	35.6587
LGMN	26.9406	44.1813	51.417	17.1426	39.8445	12.0987	6.32166	19.4696	31.4543	88.3574	37.3196	40.4739	60.0965	11.1386	28.1289
CAPS2	3.40875	8.00458	10.4217	6.27723	12.5337	5.53839	11.5078	10.9567	11.088	8.93361	13.3514	12.8318	1.69806	7.70231	12.5558
EHMT1	17.7853	21.9629	18.9988	12.2257	17.4152	25.5507	31.8578	40.8916	45.8669	46.7017	53.5767	66.0291	28.0706	52.5823	40.9545
ADIPOR1	12.2422	7.17877	5.48449	5.78067	12.1255	0.366812	0.14981	0.625962	6.65957	6.9334	1.68264	1.49141	0.625169	3.1111	2.59153
STOX1	3.21131	10.2942	6.82488	7.75932	14.2037	2.27231	9.94627	6.35583	3.79594	4.59992	11.1727	10.8427	5.26876	12.6371	12.3681
MARK2	2.01603	6.92828	7.89352	7.95697	10.0729	3.53147	4.17381	3.36478	3.94057	13.1574	8.16397	7.2996	2.24624	7.10356	3.67888
MARK3	22.6787	51.7981	66.7606	35.4678	36.4275	13.0193	36.4803	61.4533	57.4606	46.4248	78.7805	43.9552	19.2533	66.46	43.8656
IGBP1	7.17101	5.16081	5.10985	11.2486	11.8296	1.71054	3.66268	0.132512	5.38384	5.00825	2.81302	1.61511	10.388	5.47385	3.23671
TPD52L1	3.7103	6.3516	4.28147	10.7764	6.62055	1.24187e-08	1.48994	6.13991	12.0479	15.0072	9.85019	19.5565	6.33729	24.7045	0.721819
EFCAB14	12.5756	24.0977	19.5053	21.0547	47.3662	5.67237	4.82546	2.88658	17.2487	11.9148	14.4826	18.0641	9.7948	10.0752	6.07855
ACTR3C	32.8662	67.23	101.63	37.414	55.4272	17.5161	19.8538	66.0807	351.979	29.1649	51.1783	40.0555	26.9154	69.9391	56.0608
ACTR3B	4.83272	6.44356	7.26642	5.30294	8.875	0.408418	6.02383	11.7683	4.88973	2.33961	6.99718	2.02049	2.06608	7.99339	4.78263
WDR12	8.00085	9.98114	27.3706	8.99854	25.1603	0	10.9411	2.22397	0.865887	8.03009	5.68986	6.42375	5.19097	5.55266	3.80682
WDR11	5.17545	15.6833	18.4936	14.8575	25.8017	0.816247	0.929703	1.69652	2.64009	4.39018	9.24283	4.77053	1.08286	5.9353	6.2828
WDR19	3.77439	8.13112	11.7879	6.73806	8.56249	0.552691	0.361315	0.508357	0.723022	2.58291	6.41506	1.17351	0.0191302	0.743057	3.8893
USP9X	13.7619	19.4408	25.6689	26.9138	41.1646	3.26813	2.41117	5.18709	4.19104	7.0602	9.40853	5.99663	7.35151	10.0184	6.33278
ACAD11	8.80598	34.4384	34.2092	16.5368	25.8295	4.08515e-11	4.51971	6.60582	2.62486	2.26214	8.04474	2.11789	1.07717e-248	0.143615	6.44997
PLOD3	4.98347	2.67558	6.0215	4.5162	7.14727	2.56739	4.1713	0.059756	11.4784	7.37436	8.03054	4.9477	1.84591	3.75478	4.51751
LDLRAD2	11.9144	0.170038	1.02425	0.120048	0.458852	3.00611	5.18284	3.49239	1.63018	1.33268	1.56609	0	7.61105	0	1.13631
HTATIP2	10.8727	11.4748	5.32186	8.66558	10.6232	0.0672753	0	0	1.51013	4.06909	2.90862	0.762146	0.733374	17.2503	2.54766
APEH	8.95424	5.3586	7.37329	7.99129	13.3218	1.72079	1.68911	2.99225	6.94708	5.16948	10.5397	5.86717	4.78554	7.01451	2.50805
DPY19L2P1	0.756356	12.7193	12.3594	6.83127	9.00462	0	0.360187	4.50431	0.837583	0.122097	2.00369	0.0378693	0	0.517256	0.125082
DPY19L2P2	1.39107	6.86179	7.42508	1.69284	10.3218	9.55945e-47	5.96375e-06	0	0.489543	3.49101e-214	0.170008	6.17537e-07	0	0.269622	0.0671137
KRTAP10-7	21.1041	2.53396	1.92672	0	0.534741	8.06558	16.011	20.5365	4.12868	3.32513	1.59272	1.36698	26.4206	1.77177	0.478217
KRTAP10-6	19.2577	11.3819	0.575089	0	0	18.0081	17.471	45.3315	13.8494	4.6732	0	0	8.48306	5.3735	20.4167
KRTAP10-3	6.58608	0.335159	12.9522	0	0	8.46866	10.6746	6.9475	6.4138	5.06789	4.02692	0	4.17369	0	6.47174
KRTAP10-2	20.0055	0	0.757657	0	0.560531	11.5092	21.9856	18.3853	2.1851	3.61157	0	0.0338074	2.6782	1.59133	0
KRTAP10-1	37.1393	10.3109	1.3975	3.49658	0.626653	0	52.7717	18.8465	11.4073	11.3682	0	0	0.0479215	30.9336	6.7476
H6PD	10.6808	4.32822	3.8515	4.1927	4.87393	1.69178	0.740174	3.17152	3.10814	3.1321	3.48856	2.3331	0.860347	3.24961	1.6183
GPBAR1	10.1641	0.236743	0.0150965	0	0.313901	20.9677	2.96368	11.9988	1.24061	0.236048	0	0	8.25267	0.371855	0
SLC25A39	11.9209	6.30412	5.3519	5.55121	13.5555	0	0.0673036	9.44184	1.8478	7.32093	6.6352	1.46159	1.56733	5.55822	1.59839
SLC25A38	10.223	4.68435	12.7167	8.28874	11.8731	5.14365	7.33259	6.16361	2.52048	5.85529	14.0009	6.45765	1.58624	10.5359	12.0649
TUBA1C	22.8203	17.4988	25.6399	16.4838	27.9208	6.2073	9.36169	12.4816	13.458	23.4437	9.65241	10.048	7.74078	11.2529	8.11171
TUBA1A	18.9781	26.2319	27.6559	13.5347	28.7788	9.06415	14.2878	9.1478	17.6612	34.5886	19.3947	21.2597	17.1349	2.36351	13.7212
RAD21	22.0488	28.8281	31.7448	26.8267	45.4807	10.9708	18.7287	14.469	23.0082	14.8587	11.757	17.2227	21.2325	13.4645	27.4289
ADGRF5	7.29466	12.9809	10.8815	7.52029	13.7215	0.717547	3.55388	6.644	3.77789	2.14723	11.9987	1.58119	0.819506	4.22029	2.12154
RIMKLB	20.2834	49.8471	85.2522	47.7394	64.8387	7.72814	5.87504	18.9482	16.1377	13.0238	35.1279	14.8706	10.1033	29.9626	25.4404
PALB2	8.46561	6.41481	6.76315	4.08069	8.58652	3.70753	11.6678	9.8571	5.5848	4.62587	6.91268	6.6977	5.41688	14.0695	8.61755
WFS1	13.8219	2.88586	2.08433	4.75594	4.2479	2.58162	4.8541	12.1834	12.6614	5.78333	16.9143	3.1196	7.10344	0.834019	10.6276
PCID2	1.84672	5.1371	7.65707	2.74672	9.50379	1.64805	0.0434098	13.9591	2.16309	8.40146	9.08185	3.18347	0	9.82807	1.88372
POMT1	3.14991	5.03165	12.8913	7.37255	10.7036	9.58086e-266	0	0.624128	7.48042	12.0619	7.62673	5.1627	4.15377	5.88558	3.01036
POMT2	7.55812	5.90593	11.3159	7.64369	11.0969	0.593968	5.72543	4.94248	2.63989	5.20498	7.47709	4.13839	1.34117e-09	6.58933	9.65754
AIF1	16.9165	0.304814	1.7116	1.07708	1.25009	2.76917	9.61621	1.13036	1.12527	16.3842	0	0	1.48481	0.68478	0
STOM	15.8439	12.9943	13.0453	6.40642	19.8676	5.9903	0.775893	1.44946	6.46416	14.1419	16.2934	4.19109	3.59666	0	5.49266
NPLOC4	5.80849	9.45154	12.5063	6.6161	14.8747	1.87516	8.21985	4.91512	13.7129	11.2338	13.7594	11.5626	5.86552	19.3795	13.9251
PBLD	7.96665	2.18564	3.0729	1.26064	3.84679	10.5961	25.1027	0.663404	15.4551	4.4494	11.356	6.60059	11.6389	11.2722	9.12983
OR13G1	1.88036	0.927839	0	0.0821872	0.39103	2.84291	3.02519	16.7346	0.247333	0	0	0	0.694359	0	0.133447
SSRP1	26.5967	23.3665	35.3118	22.642	50.2304	16.8118	20.1088	9.87811	22.3172	20.0166	41.2936	28.1975	18.855	20.1007	11.3718
C1orf174	8.81171	15.1433	20.3235	10.5955	16.1813	26.1344	25.1142	21.0282	47.2927	43.7682	32.9278	52.5413	39.6569	46.2144	23.4007
GPC2	1.5428	0.21115	0.392436	0	0	0	18.0823	3.3373	0.963709	0.444376	0	0	0	0	0.516546
MPHOSPH10	28.154	32.0103	45.6793	38.6976	33.0399	33.2088	37.9056	33.1626	27.5302	45.0415	29.8707	40.5556	52.14	49.5579	40.8717
SNAPC3	8.28164	13.9771	13.0777	13.1471	17.4237	4.5263	12.1373	6.98286	1.81284	5.11338	4.73453	3.67919	1.35637	17.832	7.90849
NXF2B	0.00709276	1.16693	0.483295	0	0.0712482	0.780262	1.08471	12.1055	0.303674	0.160702	0	0.0896773	0	0	6.10348
ALDH3A2	5.2292	5.62119	5.51228	7.99049	12.0756	5.89239	3.07622	4.85119	1.7711	1.86983	1.77313	3.85071	6.6413	5.8037	6.59146
EDC4	4.23038	7.40083	6.21903	6.19933	7.29253	2.33832	2.20022	6.95053	6.43316	6.86961	8.18956	5.15024	1.92035	5.40506	10.045
ANAPC1	19.1447	24.0337	27.6033	15.4188	25.3719	5.84709	7.11621	19.9657	10.5599	11.4952	19.3667	12.8058	5.12008	18.1506	21.422
ANAPC5	17.3698	26.6245	18.2654	19.5961	29.2255	8.00986	12.3732	18.42	33.8291	22.6656	18.7315	19.3077	7.17281	40.3429	24.1314
ANAPC4	6.02551	15.8412	17.2807	10.8214	13.4714	2.60501	5.76877	4.22359	3.6325	5.20625	5.21304	3.64067	0.921834	9.89561	4.19305
ANAPC7	9.68231	25.0538	28.7969	10.1369	26.8036	4.66326	3.47023	10.5028	9.50786	11.1449	9.64639	5.30941	9.11421	37.7497	26.0204
RD3L	8.66394	3.24451	3.30061	0.629494	1.5769	4.47376	6.57484	16.8469	3.0618	0	2.69095	0	0	3.66149	5.80792
PSMD14	9.33961	11.4028	13.7892	21.881	24.2255	0.968032	3.71454	3.23546	2.61947	5.32327	6.69391	2.85937	0.600914	24.4133	3.61962
PSMD11	2.78778	5.21027	7.58501	7.00167	8.4027	2.09776	3.29239	1.58257	4.07001	6.99606	8.53737	4.40492	1.50612	5.32873	10.2604
PSMD13	3.24747	8.94355	4.11938	8.57282	19.4956	3.188	0.688754	0.742137	3.2746	3.43994	7.38938	3.8779	5.57794	6.33537	8.94973
PSMD12	3.87675	6.44625	9.4734	5.3488	10.7007	0.193921	3.26712	5.72318	3.27056	2.96614	4.2149	3.68645	2.066	5.33537	4.59581
RTFDC1	11.8842	20.0012	23.6555	33.9564	43.006	11.9342	4.58421e-18	7.8045	14.2149	17.5737	15.3544	10.3884	21.8525	8.17986	10.8781
MYO10	8.76527	4.52479	3.54443	4.11565	5.50106	5.76908	4.05049	9.73528	7.21066	5.45482	19.182	2.73432	10.7303	16.4303	12.7937
EXOSC10	26.2653	60.2749	45.5217	27.1514	48.8062	16.796	43.9895	12.9316	46.5069	59.2722	60.1545	66.7132	10.1943	50.4672	41.0035
MOBP	0.271755	6.31453	0.108945	2.30706	7.72296	55.2928	9.24245	7.75111	0.270885	26.823	13.415	21.512	10.3839	3.46148	32.4241
MYLK2	0.37416	0.487303	0.293747	0	0	0.246959	0.65472	0	0.0240524	0.57434	0	0	10.2306	0	0.232003
MOB2	5.45797	3.24666	2.68008	3.20397	7.98441	0.420189	1.8461	10.4313	11.3387	4.48529	6.49942	9.83601	6.12877	7.17321	44.5328
OR10S1	38.8528	5.2774	2.10309	0	0	9.50024	0	24.1479	0.301574	6.73653	0	0	0.0487862	3.26486	0.325155
LOXHD1	6.52989	1.1727	1.54316	0.62753	0.69914	6.41005	5.2488	16.827	2.11376	1.88629	4.30814	5.62443	9.8526	0.734864	6.22937
LRRC23	12.5742	3.33664	6.55764	2.66095	4.41789	9.2693	4.88757	5.98252e-08	7.0705	12.4578	4.11387	19.8813	8.61959	11.5438	13.4838
EEF1A1	412.137	466.235	455.546	457.552	1280.18	87.7745	143.747	80.5486	259.957	431.956	256.914	205.707	169.39	108.218	82.1106
EEF1A2	0.172196	1.80757	0.530723	0	1.21057	2.26963	27.0972	0	62.979	0.234052	22.9941	19.4526	0.352225	11.138	43.6122
CHP1	4.53304	6.16993	9.0117	10.0292	12.9053	0.238322	2.74329	1.01152	2.65835	5.24381	0.691771	2.77428	4.04662	4.82949	1.64906
CFAP126	18.269	0	0	0	0.548477	0	27.0217	0	0.756972	0	0	0	0	0	0
FYCO1	20.713	12.8563	15.7814	7.50983	18.2835	7.95408	11.6338	24.4751	49.0908	28.6779	22.6213	29.8262	33.8428	42.4116	7.52077
VTRNA2-1	0	0	0	0	177.809	0	0	0	0	0	0	0	0	0	0
FGFR1OP	2.77111	7.58091	7.98938	5.11589	7.51508	2.4298	5.40364	3.55674	6.54401	7.65796	6.4969	9.57467	0.211875	12.7709	8.29503
CALR	393.846	589.403	492.48	772.278	552.749	68.7952	79.6414	51.3764	124.278	208.585	61.7731	110.693	161.78	52.6442	59.0334
DHX29	15.9017	24.5214	28.311	18.9047	30.4534	7.27548	13.4633	12.7243	14.8635	10.7922	13.5381	14.0835	13.4438	25.5147	19.7345
BTN2A3P	16.3706	0.745831	1.63173	0.212961	1.23714	0.507576	0.823497	0.0120871	3.32504	1.92227	0.450554	2.00429	1.36454	1.66839	0.116881
RIBC1	7.02522	10.3257	3.38688	2.54791	2.6161	4.86242	18.6346	12.5029	5.14496	11.1981	10.8441	23.2511	7.33885	5.78211	25.2375
ZSCAN16	22.8167	11.2498	15.9323	19.9051	14.7395	23.7335	17.5688	20.9181	16.2895	23.0564	16.9074	31.9651	25.7334	31.2979	35.5982
C5orf42	13.7822	31.3298	32.489	21.7389	24.74	14.5018	12.9641	19.5414	24.7592	18.2663	18.7578	23.7426	11.7702	79.7917	33.6178
ZFHX2	3.7982	1.59935	1.84902	0.650981	1.45883	2.10797	4.73478	2.98554	10.0312	1.59097	3.00193	2.03288	4.844	1.25641	4.45941
FAM122B	1.18383	3.57663	1.67428	2.36842	6.02251	0.567579	3.29298	0.876907	6.70701	11.956	21.1731	9.19089	2.39063	11.5119	9.09996
CYP2D6	4.61181	0.620698	1.27114	0.900737	3.04449	0	15.9042	0.411327	3.22786	0.580266	1.5047	4.54963	2.05608	3.1243	4.73004
SPRR4	8.74843	5.18749	0	0	0	34.5183	0	0	3.54488	9.70475	0	0	0	7.90725	0
SPRR3	7.57378	0	2.99834	0	0	12.1549	18.0996	36.9033	7.42609	0	0	0	20.0772	7.87911	54.4149
DHX40	8.67208	13.5441	19.4556	18.3969	33.667	2.30493	3.43858	0.967201	5.68694	9.51037	5.6064	7.34448	4.64807e-05	6.01062	8.9388
PFN1	15.3036	33.2404	38.4654	31.9866	46.6724	7.00956	5.51512	10.9292	14.3363	15.3808	21.9327	8.41219	6.31844	15.5198	13.2176
TRIM4	8.18882	9.95838	8.74107	8.67207	10.4489	4.86875	6.47795	11.2516	14.1173	10.8105	12.7196	5.15118	9.599	4.81283	14.2583
TRIM6	14.8228	1.57585	1.13312	0.218655	1.67013	6.46806	1.39743	0.0218018	0.437063	2.49946	6.64082e-06	0.503391	11.0218	7.32569e-05	2.88401
USP17L3	8.97051	0.596178	2.03707	0.0851583	1.8551	0.398176	15.8933	35.7224	0.977446	1.75973	4.96099	4.18481	0	4.42479	5.3844
PPA1	22.8742	18.9206	24.8991	26.5477	37.5512	2.85963	5.18761	6.00365	5.08713	12.4422	12.4724	7.32261	10.4841	12.2759	4.46089
NUP62	20.4983	20.9835	21.2832	8.25124	19.0696	21.4933	14.3891	4.38714	93.1482	41.1304	11.2596	29.8058	18.5503	28.5457	15.7673
CPEB2-AS1	0.139581	0.0624797	0.494425	0	0.0317686	6.96945	1.94397	18.7911	0.352105	1.04316	0.12517	2.04576e-276	1.71966	3.07392	0.3126
RMND1	0.320342	0.852837	15.0607	2.94851	4.71845	3.63146	2.94518	10.7996	3.54361	6.65536	3.50876	8.24847	11.3348	1.56891	1.71702
ATXN8OS	0.00100647	0	1.48867	0	0.163064	3.21056	8.21901	12.2196	3.34559	0.0888909	0	0	0.15434	0	1.48105e-127
RAB10	5.63007	9.90998	7.43954	11.2128	10.1771	1.78014	0.0725496	2.62127	0.502331	3.57554	1.4522	0.802127	0.990103	7.85741	2.40172
DCXR	23.6172	8.56533	27.1112	19.5306	83.2431	12.3844	20.5789	0.0856416	8.1608	19.6766	4.55561	13.4945	0	11.3576	3.38402
NFYC	28.3934	22.9669	34.7183	25.3681	43.8397	13.4166	41.7623	18.5224	45.4867	29.2005	34.3786	32.3157	7.18692	27.3634	24.0342
NFYB	6.19661	6.32217	8.60429	7.03928	10.2175	3.38633	9.32333	2.89506	6.44654	15.0617	19.4034	10.1074	5.36714	16.3273	14.5047
CYTH1	8.42162	5.83206	10.6549	2.91481	6.30347	2.08028	6.89699	3.73264	10.2132	2.87114	5.98838	4.32874	4.69093	12.3073	8.00294
GCGR	2.28481	4.37492	4.14242	1.63611	7.68173	6.72863	9.00513	8.34486	18.4181	0.285443	70.8912	5.72312	0	0	34.6074
CYTH3	3.43108	1.36938	2.9854	1.62208	4.20394	0.282702	2.13611	1.75642	9.63754	11.1216	6.32691	6.56796	2.01733	6.7167	6.42033
CYTH2	2.70588	7.02881	7.17192	5.27477	8.7457	9.24941	23.4261	13.4403	34.0764	15.3479	30.7888	17.2527	15.2831	7.5196	24.1161
DPH1	4.91715	9.57799	11.7007	11.5858	13.6345	2.0992	4.62088	5.52724	4.46047	4.96299	13.0501	4.08692	0.136478	5.76988	10.2719
DPH7	0.671577	2.98126	4.98521	2.35885	6.73799	0.0235045	0.904247	3.4261	6.42961	5.78125	7.94948	18.0123	1.66264	6.49046	9.79927
LINC00243	21.0541	3.67302	2.20394	0.349535	0.961152	0	17.3907	3.98443	17.5831	2.71001	1.99541	4.35865	14.3546	0.537897	14.6426
DCN	23.7176	7.84691	2.77001	12.675	17.0345	0.0610254	3.40943	0.392899	3.62173	5.83825	0.486818	1.50317	2.03762	0	0.734441
THRB	2.63554	2.538	3.32676	1.10987	3.75902	3.20772	4.3513	5.05968	13.0418	9.21188	3.96987	9.99841	9.09784	1.59277	1.50647
THRA	12.8813	13.1849	5.08903	11.1322	15.573	2.60885	7.87055	8.00301	7.6717	4.92681	12.4506	11.9169	6.47285	9.14846	11.1612
CREB5	7.06573	0.497032	1.57514	3.22902	2.44822	1.69837	8.00157	4.52278	18.6169	9.10852	3.05169	1.81183	46.0222	0.865942	3.1753
CDH23	14.2275	23.4921	24.8544	10.6977	32.3021	7.69318	25.8194	9.63728	3.50946	10.9814	1.67869	7.62138	7.29527	0.057267	69.6645
CREB1	0.732263	5.70788	8.24925	7.33763	11.6716	1.5211	0.849116	12.565	7.1047	7.5893	17.3749	13.3757	3.90024	15.5781	6.63603
FLRT3	5.79	5.78304	5.24558	6.33505	20.5772	2.48917	3.11363	4.17018	7.01039	0.06865	10.8291	0	3.88383	0.133132	3.85541
ARCN1	9.21103	18.5197	14.6734	19.5045	27.8629	3.88901	2.03147	10.6081	6.89018	11.9132	10.7742	8.13426	6.84183	6.26124	9.01297
AKR7A2P1	11.6853	0.0828638	0	2.56906	0	1.92855	0.135336	0	2.41435	0.216865	0	0	8.6409	0	0
AES	7.86744	6.01557	13.36	22.2152	37.2079	27.5301	35.1153	9.2476	32.6243	21.5798	40.8857	25.8427	22.9363	37.2846	20.0374
LINC00937	0.62232	1.57697	0.554812	0.557891	2.12575	0.244297	2.62011	0	3.61368	1.617	2.02176	10.6824	0.922211	0.173526	3.06294
SLC39A13	3.95208	4.7759	0.513574	4.46119	10.4811	2.02907	8.60104	0.205609	1.76324	4.786	5.58136	2.07844	1.91801	1.97188	4.9597
HSPA4L	9.56751	16.1296	14.3352	26.99	20.244	14.3946	20.5544	14.867	11.1641	20.7727	15.606	16.7007	4.40683	71.2606	32.4655
MOK	0.680403	5.12951	10.2363	5.79269	4.93283	4.28692	10.3051	3.86273	13.6554	9.88435	6.43384	5.94879	2.09082	9.50132	16.5584
OR4C3	15.2236	0	0	0	0	3.74894	15.279	9.10899	0.493575	0.652444	0	0	0.0491409	0	2.29257
YBEY	16.0462	3.72843	8.14535	5.03129	16.6766	1.8272	0	9.81856	3.5704	21.9107	12.2224	5.74695	15.8357	5.60298	8.51721
LRRC37A2	48.6848	122.833	95.8012	71.8588	77.0962	114.621	99.6503	95.8008	273.733	269.773	18.4575	210.947	225.692	486.315	152.797
LRRC37A3	47.7899	41.6145	27.0793	27.2327	26.0206	23.0948	34.7024	25.3785	71.9936	87.5646	38.9567	79.7473	54.8924	59.5263	55.7729
PDHA2	13.4189	0.733529	0	0	0	0	8.39253	15.8789	1.26132	0	0	0	8.66006	0	2.62927
PDHA1	16.3936	25.4184	20.2307	29.394	35.9378	9.06356	13.975	13.0966	26.1171	30.57	30.2027	15.4966	4.41329	36.7779	14.5206
ERCC6	18.7892	35.5246	39.2878	23.4069	33.1289	19.8145	12.4334	23.8175	48.5293	48.5532	30.4673	53.2554	20.3701	43.7142	29.1873
CKMT2	1.21508e-07	1.82517	4.71533	3.25546	3.64637	5.15161	7.8445e-08	2.08556e-07	35.4392	2.61965	0	5.33045	1.85496	3.21965	6.17928e-64
RILPL1	5.22789	4.40467	6.85578	2.78971	7.21909	3.28483	8.19511	4.79598	23.8953	15.9506	18.2769	13.2887	5.312	11.1462	12.5229
RILPL2	17.8948	3.82899	7.84598	6.34484	12.9954	3.14698	11.0016	17.4746	0.679348	3.29363	5.92469	1.64095	14.8367	4.09228	2.75147
FMR1	12.9339	16.52	16.2848	23.4247	22.0017	5.39442	8.61057	3.41281	3.54546	12.7442	5.6599	1.78219	3.95891	11.3169	4.45684
LYPD8	13.1252	0	0	0	0	29.9429	0	0	0	0	0	0	23.9447	0	0
RGS5	0.430879	3.53456	5.11421	2.66282	3.97306	0.00779649	0.657888	1.6198	2.85245	1.23904	4.73708	2.06442	0.251009	10.275	6.91109
RGS6	3.01211	3.86336	5.36993	29.7033	21.1971	23.3832	6.81265e-07	24.4096	0.405526	1.86284	6.53606	1.27092	0	35.2645	1.06282e-09
RGS2	0.722579	3.66125	1.73443	5.65509	1.2732	4.218	3.20293	5.90488e-16	0.398066	5.71572e-14	33.5838	1.68672	0	0.0293755	5.07979
RGS3	12.8777	4.6584	3.62312	0.526794	1.54712	21.1457	8.18611	4.0769	12.1615	5.41531	9.79191	2.00211	14.3586	16.971	4.08561
RGS9	24.202	41.1637	75.8463	61.7056	99.371	8.07291	40.8144	4.39075	52.4705	3.80141	57.7622	44.1516	9.86032	71.4747	24.4171
RIIAD1	3.46293e-16	0	0	0	2.68899	0	34.8986	0	0	0	0	0	0	0	0
ANKRD20A8P	5.4816	7.65576	4.96006	4.11662	6.54202	4.45737	23.1306	7.1947	5.13571	3.40103	1.20746	8.00342	0.35231	4.23207	22.8694
CDK2AP1	4.59754	6.03542	6.64267	4.52957	7.84583	0	0.164932	0	5.57487	10.331	8.99252	0	0.0425855	1.12895	0
MLYCD	2.71176	1.07243	3.70078	4.13704	3.79796	1.89369e-32	0	11.5055	0.905621	2.07085	0.373789	1.30009	4.15494	5.54289	5.28452
SUZ12	7.99213	12.625	12.0638	17.6717	17.0652	6.36784	6.40171	11.3259	11.4241	8.7047	13.5761	14.1636	5.96289	17.7456	12.181
MRPS9	18.5203	13.9553	20.2946	28.5859	25.5397	19.92	10.5486	12.5279	15.3826	14.5399	17.1318	19.7077	5.55051	30.8152	21.1511
MRPS7	1.54781	5.78802	3.90888	8.82655	12.5988	2.86034	0.250877	0.876038	6.19173	6.60755	8.20319	8.1312	0.551434	3.56488	5.19519
MRPS5	37.0344	43.4831	56.4084	37.936	51.2742	15.5224	45.777	52.448	100.204	67.3393	44.8134	36.7979	49.5847	67.3244	138.969
IFI35	0.352684	2.1622	1.50118	1.90078	3.5152	0.41435	0	11.9531	0.349368	3.11054	0.217951	0.931246	1.57814	0.171344	0
MRPS2	4.62932	1.54598	1.60594	4.29245	7.4437	2.41431	1.4906	3.83704	9.99671	15.5557	7.43832	12.8554	0	3.20381	4.27268
IFI30	1.67271e-06	4.2786	2.32307	3.78743	11.0336	0	0.182066	1.14113	0	0	0.272145	0.115509	0.986536	1.69297	0.0391433
FAT1	11.6669	11.3802	9.38226	3.97239	8.45354	1.42159	3.86734	4.70622	3.97938	5.47787	5.78329	7.57027	4.7246	1.37697	3.50346
PSG8	10.9137	0.376333	1.02474	0.728508	1.41113	0.379012	10.1133	17.3026	0.0164394	3.60242	493.304	0	0.00635353	0	1.15051
FAT4	8.64367	10.3688	10.9604	10.3377	13.5888	2.77682	3.08616	4.88632	3.91929	1.06427	1.25968	1.35599	4.03874	0.452578	3.5061
PSG6	14.2644	2.48697	3.66277	0	0.323324	0	11.3662	0.0213789	1.17462	2.10609	5.36972	0	5.00276	0	1.52004
PSG7	4.89409	0.0212429	0	0.16493	0.0140877	2.83247e-08	24.1405	19.607	0	0	5.84599	0	0	0	0
PSG4	15.6169	0	5.45694	0	0.0123164	0.0247963	2.74797	100.641	8.34378	0.02194	196.789	0	18.2567	0	0
PSG5	3.26683	1.49034	0	0	0	0	5.19048	43.5371	0	1.61627	64.9583	0	1.13929	0	0
PSG3	5.65185	1.82757	0	0.407829	0.950291	0	12.7275	13.9635	0.0120631	1.30502	119.577	0	3.23838	0	0
PSG1	22.2575	1.30694e-07	0.329589	0.143991	0.109809	0.680487	5.81732	15.5308	3.29583	0	105.496	0	0.00470679	0.402654	0
TERF2	10.5806	8.81631	8.33728	8.71775	10.5853	4.92234	9.61238	8.94427	14.7298	10.7766	12.9292	18.2415	5.68424	15.8775	15.1826
TERF1	10.1597	9.47024	13.7137	22.6087	13.3439	5.93445	10.4079	7.94648	7.46042	11.8174	8.00902	7.7338	6.45646	10.2392	10.0872
TMEM246	12.1083	3.10679	5.73847	7.54761	11.4389	1.90195	1.26582	7.47036	0.289149	1.23369	0.51628	0.347133	0	1.34254	0
HMBS	16.4197	3.82744	6.02053	2.71917	5.14225	16.0332	1.62126	0	0.205581	6.19945	0.878859	12.1415	11.1098	25.8061	5.43247
AKR7A2	10.7669	4.29327	6.77621	4.61273	7.92082	0.00863167	3.10387	0	3.48917	0.995769	3.41355	1.03876	2.71006	0.0889906	1.93196
RASSF8	7.60017	5.69524	3.50166	6.37952	8.13998	2.63813	5.87308	6.78131	4.47317	12.2833	3.3793	7.72908	1.14891	4.20713	0.865042
RPS7	229.141	236.056	229.486	327.605	508.093	92.0295	84.4033	39.4597	97.2568	188.954	115.864	162.53	83.6597	121.281	102.157
OR4F21	25.6771	1.47921	0.614219	9.13653	2.88016	0.0438292	9.62973	24.5499	4.3777	2.25366	0	0	22.889	4.8363	1.82203
RPS6	470.991	456.35	443.891	504.96	1043.69	56.5123	137.879	55.9212	129.507	420.18	218.264	208.097	29.4263	158.518	151.169
HIST1H1T	7.81482	2.22908	0.137565	0	0	0	6.19436	0	2.33486	2.30452	0	0	18.2402	3.2878	3.4911
DCBLD1	6.88623	16.4194	4.17056	4.80452	11.6801	0.702448	3.37616	6.4153	1.37489	0.42438	3.31117	3.66888	0.239041	5.2268	1.19202
OR8B3	11.98	1.8539	0.38034	0	0	1.38836	9.49109	16.5977	30.5728	2.51666	3.79718	0	12.8351	0	0.934312
OR8B4	4.51893	0.711344	0	0	0	11.0691	3.86466	0	1.2271	0.984896	0	0	0	0	0
PLCD1	7.71657	3.69057	3.90738	1.0212	4.31313	6.76326	7.12095	7.0221	10.6604	10.6073	7.25943	7.90812	5.59545	3.93323	5.97846
HIST1H1D	7.09939	2.45818	0.209842	0	3.80761	32.1045	10.6581	15.9979	12.8396	2.05068	5.13958	7.95091	0.861054	1.19244	7.05358
HIST1H1E	167.062	176.823	163.972	190.232	364.898	118.401	115.256	99.2418	239.652	215.959	349.557	117.798	90.5522	444.051	178.266
HIST1H1A	24.0945	0	0.70884	0	1.61636	0	18.7214	0	0	1.5135	6.79057	4.08433	1.57932	2.42587	3.23026
HIST1H1C	64.376	61.3054	53.2163	30.8915	134.612	44.3759	25.0806	60.4071	60.9047	149.215	86.2766	59.4279	34.8865	60.1684	50.4754
SOS2	12.2307	30.2483	30.1938	23.6251	34.5659	8.52594	4.7841	8.22387	13.7014	11.8693	15.5172	11.3272	11.5351	26.959	8.97769
SOS1	21.5814	36.1832	44.5711	26.5181	40.1558	11.0364	10.9824	30.9744	32.1651	23.3301	19.4838	22.8569	8.84673	61.235	24.835
RPS3	35.2134	16.6247	19.0391	24.6334	47.8743	10.9182	4.25337	2.71021	6.33352	19.0895	15.9678	26.1583	9.13367	12.0157	5.26112
CKMT1A	22.3921	4.67961	5.0626	8.76227	16.5666	5.41655	20.5411	7.00383	8.69359	15.3103	53.5724	27.3196	7.61459	54.6484	24.2896
CKMT1B	16.7974	3.55947	4.36546	8.03018	15.2912	1.50324	15.7883	6.05339	5.8775	12.5828	48.8499	25.5487	4.26865	48.853	19.6746
DEFA1B	17.4083	0.415827	0	0	0	15.7004	40.1156	2.38718	1.19959	0.966483	9.50053	0	0	0.866025	1.25914
SSR2	27.7667	20.2483	28.3776	15.8841	37.555	5.30189e-05	10.1186	3.87867e-05	7.19875	10.5178	1.01871	4.0924	5.24739e-05	10.082	3.24199
FAM27C	48.6776	18.766	27.4335	7.48044	13.9053	6.29299	26.0613	23.8805	27.4809	24.5118	7.68978	79.1113	5.21168	26.8905	72.4218
FAM27B	109.145	20.1377	24.1646	8.60807	14.9747	38.1104	31.155	26.1251	35.5595	24.4591	32.8289	73.8224	11.2275	31.6018	71.1867
ISYNA1	9.95115	14.9997	14.8213	12.0991	22.9602	4.63829	5.10699	12.1158	2.76009	8.38018	15.575	5.32151	3.81276	3.03975	17.2511
GTF2H2	7.41656	10.9728	20.933	10.2611	25.0747	13.485	13.293	0.216692	36.8505	10.9896	17.9102	16.3702	5.73278	43.5693	32.8877
COX7A2L	11.0842	3.19775	11.4909	5.39464	19.2514	0	2.28008	0.562261	4.85131	10.2397	3.69204	10.0112	0.132234	7.79691	4.88353
SMARCC2	86.6211	86.4023	92.7712	40.7148	94.9288	97.0367	113.883	130.048	192.68	151.12	163.647	157.445	238.146	183.641	193.018
BLOC1S1	12.6641	15.4007	8.67968	17.834	30.06	3.51582e-113	7.42799	2.67539	16.1718	2.41041	7.27589	0.963059	0	4.7405	0.0293383
NPC1	5.84724	11.456	46.062	11.4472	23.1859	3.01693	11.953	3.43088	5.27125	25.0683	2.52494	2.98888	12.7939	30.0004	17.9848
SLC38A6	8.83367	10.7525	12.4768	8.39139	15.3028	13.5052	5.99037	30.679	20.7115	41.6655	27.9281	37.3624	6.64733	16.3467	15.0945
SLC38A1	10.4062	26.6194	25.9877	30.4617	35.1326	4.17545	1.65244	3.82362	3.46103	8.82922	3.95287	15.5201	8.38391	5.90396	3.62111
SLC38A2	6.90146	13.1332	10.732	11.7183	7.30819	9.09765	2.10615	2.42222	9.05202	10.801	18.6229	5.66479	3.85834	2.69708	4.73956
YBX1	52.4559	54.631	56.7094	51.4063	72.0615	36.3609	21.5586	28.6923	54.2191	49.1532	43.3644	51.8477	51.7352	19.4326	11.7287
YBX3	20.0754	13.1704	9.6611	7.56422	24.88	1.84063	2.54903	1.35588	6.27416	10.5883	34.7182	8.88426	0.490234	21.6303	14.3717
RAB3GAP2	3.09597	6.14486	7.622	6.63897	10.2371	0.319559	0.82446	0.904448	0.513511	1.00252	3.9144	0.804833	0.881607	4.75919	2.28452
POM121L4P	13.1757	0.422444	0.0385531	0	0	6.80994	20.6473	6.45355	3.64968	1.42498	0	0	8.14555	1.37463	3.93902
RAB3GAP1	8.82439	14.5261	14.5105	23.1614	21.7449	5.51057	9.39826	5.67058	8.85528	11.5591	11.1375	9.49838	9.66065	18.1841	7.5174
PCF11-AS1	3.3168	2.90351	2.51803	2.14242	2.9815	0.946332	2.29927	2.22294	2.43418	5.57674	4.85063	3.28401	0.0320865	16.1711	8.35582
NCOA2	16.1349	15.1654	16.6206	10.2614	19.8094	6.66369	3.49852	15.1027	22.8521	13.7313	16.999	18.4366	10.923	34.3939	15.0735
NCOA3	9.85663	14.1399	10.7375	10.5415	16.3621	15.4316	14.058	20.7125	31.4189	46.3095	37.0133	47.6475	28.1511	52.3968	17.8192
NCOA1	10.5703	17.2199	17.9403	18.6727	22.2361	6.76009	9.6425	11.3364	9.8921	10.2516	10.1689	12.5909	8.00225	18.7851	11.0928
NCOA6	16.6243	31.9616	33.8456	19.8009	30.9921	32.672	20.7648	40.5932	105.898	76.5751	82.7464	89.5738	55.7813	53.9037	61.2905
NCOA4	10.4301	19.2559	20.6842	22.2763	39.4959	1.1335	2.39665	10.7182	10.5441	33.0039	4.95537	6.35043	3.38856	8.02387	8.2795
NCOA5	13.8905	14.8942	15.1816	8.80094	16.8989	16.236	17.2233	11.4928	31.333	14.315	22.4453	25.9043	14.0673	17.6345	47.5105
RIF1	10.8724	18.9979	20.0842	20.3798	20.5128	14.1934	12.686	11.6591	13.7491	15.3379	9.08453	17.0645	25.3521	20.5732	17.5741
RNR2	3867.15	4798.49	5071.76	3100.59	5289.5	7381.35	8642.63	17719	8617.72	20168.6	13526.7	18076.3	12405	11580.7	7076.06
RNR1	235.592	451.196	650.169	198.765	848.702	156.808	386.929	397.528	560.452	1255.28	513.806	488.4	369.108	1228.23	447.995
ANAPC1P1	8.03815	7.57169	1.49224	1.794	1.43669	0	3.54693	16.2398	2.63667	0.3877	0.146683	0	0	0.173482	0
WT1-AS	14.4787	3.84876	0.904826	0	0	1.2099	2.33913	15.3158	2.27519	2.69351	1.39536	1.43869e-78	1.08826e-68	0	5.91952
ERG	12.3418	5.66178	14.0217	2.04593	10.2568	3.39964	6.72104	8.37079	11.5432	1.62027	18.92	16.2278	1.65259	5.54071	9.60602
HAND1	10.2232	0.0814096	0	0	0.013498	2.16828	9.08226	9.73681	0	2.0324	0	0	4.71737	0.708465	0
ERH	11.5688	16.3065	20.8807	16.1854	27.6832	0	0	10.466	6.37787	8.28876	10.2105	7.9671	1.14726	7.37743	6.62974
MTRNR2L9	2.18835	1.8842	3.82365	0.394349	2.68881	4.96456	20.2078	14.9551	5.99989	15.4353	10.2752	13.6484	12.5873	9.28954	9.05202
NLGN4X	8.92747	5.04147	2.99625	3.23904	7.54509	10.4382	4.24079	8.25025	12.1469	6.41987	6.85593	0	4.77199	3.96029	2.37352
FBN1	32.6932	6.21245	3.32328	3.59461	9.87904	1.0542	1.30286	2.55125	0.564321	19.8116	0.781681	0.262762	0.745693	3.01188	0.764601
SCN1B	2.71064	1.23535	1.2299	4.61263	5.60285	1.80492	3.00596	3.28232	12.5216	3.07896	8.29313	1.17258	13.705	10.299	13.0371
FRYL	16.3177	32.3892	37.7057	22.804	36.2494	13.2146	5.78288	23.6759	17.583	21.7362	22.6793	25.774	15.6738	36.6114	23.6374
TMEM185A	4.38134	5.51498	5.98593	3.768	4.8515	5.30702	7.01793	11.5871	1.17385	0.560667	1.00482	0	0.0438301	2.57413	0.14521
UBXN11	9.34176	4.22296	10.4805	2.51323	10.4617	13.413	14.256	2.23284	26.7314	17.6096	29.9242	28.8474	7.61057	10.4669	10.7565
LRRC75A-AS1	14.4536	8.63891	10.7681	18.6975	26.3195	7.98811	5.4007	6.37212	5.21596	11.6368	8.96877	2.06276	2.29749	6.35174	12.5115
POTEJ	28.473	6.21468	0.395906	0.0211863	0.575501	3.75607	5.43016	21.5897	3.58673	3.17609	0.230556	0.0920571	5.14686	4.36486e-09	2.09296
POTEI	15.704	2.55913	0.362672	7.62462e-10	0.253717	3.52716	8.33224	7.74623	0.748512	6.65992	0.093363	0.081911	4.14928	0.813474	7.06868
POTEH	30.3729	1.41946	0.0320664	1.03962	0.00378156	26.9484	18.3152	16.0166	2.32485	0.147139	0	0	1.26358	0	1.82654
IZUMO1R	11.3262	0	0	0	0	1.5255	19.835	8.8807	2.54365	0.182926	0	0	19.9917	0	0
FCHSD1	3.95241	4.96077	14.3839	2.76655	6.50445	3.70203	7.72033	8.20073	37.7021	3.32195	13.3774	4.06141	3.34074	10.7626	12.8405
FCHSD2	14.4334	14.9534	12.3126	7.83491	12.3826	3.58995	13.2037	10.3336	6.76304	7.97062	10.9334	13.5152	4.19136	3.67495	2.04516
POTEB	10.1773	0.475448	0.0195857	0	0	1.11934e-07	0.00334069	0.714931	9.63502e-06	4.69706	0	0	1.05511	0	4.46194e-59
SRGAP2D	28.3359	46.2921	51.7242	45.0461	79.1433	83.9386	99.5621	65.0359	196.216	78.9118	208.538	78.7871	191.337	245.09	171.314
IBSP	22.7763	5.61255	0.685387	0	0	28.5096	46.9026	57.9541	4.04186	9.89854	1.1087	2.36218	2.61599	0	4.0573
NID2	11.3141	14.6998	30.0472	7.23646	15.9432	3.36339	17.1019	6.68428	34.7271	7.00409	14.5271	3.21065	4.51158	3.19224	19.7762
OR5B3	18.0941	1.27222	0	0	0	0	0.564437	0	0.84268	0	0	0	3.58626	0.0891729	0
ELOB	20.3364	27.8054	22.3129	15.4691	72.3456	1.68558	17.5254	3.20691	32.6768	14.6277	25.4452	7.67101	28.7194	4.57203	14.2944
PAXIP1-AS2	22.6969	10.2674	14.2206	8.99839	7.29571	0.928801	22.8829	12.3019	15.3329	21.8716	9.51551	12.3412	8.0959	11.1177	45.7178
TTC39A-AS1	13.8623	4.69846	1.91622	0	0.0544079	11.8416	0	0	0	0	0	0	2.29112	0	0
OR4D1	15.0731	1.00033	0	0	0	0	0.982839	0.880017	1.46685	5.13888	1.65876	1.16684	0	3.1244	0
OR4D2	8.39893	4.21745	1.28652	0.534217	0.335169	13.8391	12.7224	2.63449	4.98789	6.90138	1.85495	14.691	9.66761	0.0916332	0
CFLAR	9.21448	10.0047	9.88924	8.3974	14.9343	3.87736	2.80915	11.9613	3.48899	6.92409	13.0139	9.22073	5.8872	25.4276	16.1988
FANCE	7.11353	2.25047	2.74534	1.00675	4.50633	11.8821	4.26808	2.25065	3.91264	4.30015	3.04499	3.30079	0	1.28287	0
HNRNPAB	4.70518	9.92043	9.82134	9.16651	13.9661	1.64045	4.98033	3.08426	6.86837	4.28037	4.5256	5.53825	8.12947	7.92917	5.96105
FANCL	9.70847	6.75533	9.3121	7.46347	12.1158	0.908331	5.33916	11.138	4.65651	6.54139	9.94326	2.95955	2.01036	2.79744	4.0059
HNRNPA3	58.8501	108.121	114.996	111.693	97.987	25.6167	29.7383	58.0356	31.9402	42.6218	57.3547	37.526	29.9374	115.774	75.8486
HOXA4	1.39675	2.07746	1.93661	1.36629	4.67568	8.48454e-115	17.339	6.848e-148	2.77213	4.67802e-58	0.0425359	5.33133e-44	4.68229e-08	1.5052	6.1046e-73
HOXA3	2.29791	1.45998	0.0832272	1.00647	2.73496	5.11514	3.37817	1.74776	15.1781	0.244098	10.7389	0.0324559	0	3.00925	1.26006
HOXA2	19.3013	30.8434	1.23767	23.8799	39.4015	41.3901	34.4044	62.6814	54.4497	0	40.7894	0.268971	0	25.7821	2.02469
IGLL1	1.72903	7.22218	1.04276e-257	3.97988e-193	0	12.0503	13.2214	3.46386	1.41971	0.144826	0	4.17176	24.5573	1.23515	17.5446
IGLL5	9.87523	5.41781	4.05053	0.161138	12.5678	41.1293	40.3677	0	2.7091	0.0463557	0.0433158	4.5029	44.3899	0.943554	0
CEP57	14.3952	15.2281	20.5391	16.6297	16.2953	14.2328	10.9654	19.607	8.32745	21.6006	18.6394	24.718	22.8117	17.3169	15.1437
PRSS3P2	29.8948	0	0	0	0.820992	0	0	0	0.0448327	1.4668e-08	0.0160208	0	0	0	0
PRMT2	9.60549	3.63077	4.59793	4.23704	7.59933	2.30306	3.69819	11.3722	4.33708	4.15827	3.35774	4.77252	7.1842	0.912183	2.21515
HSPD1	41.6927	66.5336	65.2771	74.9909	92.1825	13.5636	14.1258	32.7307	25.0559	46.0329	36.3635	32.7336	44.5946	50.9929	34.726
MTX2	0	3.55994	6.33113	6.41267	12.4256	0	4.92367	0	0.796804	4.81159	0.990149	5.98677	0.778309	1.57941	0.857271
ATP10B	1.11005	0.0216303	0.00347813	0.00415369	0.247003	2.84177	1.53644	2.72458	0.252621	20.7818	0	0	0.0109594	0.221396	0.70084
ATP10D	7.42202	8.74637	11.2679	9.09402	7.87234	2.08649	3.03736	1.80939	6.16266	3.26013	11.9063	4.465	4.85262	12.2623	4.68266
ZFP36L1	5.2551	16.639	8.03018	11.9816	8.77333	8.60337	2.95024	10.1752	4.97589	20.7378	46.4099	16.1357	3.91366	2.39315	8.13405
KRIT1	18.0717	57.4209	59.1605	33.4625	53.2057	5.00458	9.35152	16.3394	23.5557	18.8564	26.1008	17.9719	10.2345	43.4266	24.5503
WWP2	8.2492	9.37683	11.1669	11.3965	15.368	2.53496	23.4614	6.33398	11.8654	20.0771	19.1104	11.252	11.285	9.48979	23.0013
WWP1	21.1336	72.2133	65.6005	58.1717	76.8511	15.2998	7.65814	14.6339	12.4164	20.0667	27.6186	28.9887	11.3125	32.6702	46.0385
TPI1	45.66	60.585	76.7787	102.006	187.59	20.1127	26.8282	0.710419	72.2312	126.167	49.9354	9.69053	30.9623	25.183	11.2061
LINC01122	12.2355	1.08366	1.08648	0.0684995	2.05672	0.173606	0.202731	0.423636	0.257954	0.530763	0.140046	0.275283	0.343106	0.878076	1.41771
SLC25A13	4.06538	9.75413	11.7118	7.76477	15.4431	4.61957	1.95981	3.91258	7.0734	6.9007	7.74473	3.97881	2.93146	9.49847	9.93845
MFSD14B	7.15785	11.1132	12.358	19.5061	30.8135	0.23299	1.21777	0.714962	1.35265	3.5792	0.602563	0.587294	0.336538	2.70294	0.270345
MFSD14C	0.766041	12.0699	24.4845	16.4833	28.52	0	0.963979	0	0	0	1.85924	0.159939	0	1.90274	0
MFSD14A	13.7936	22.9627	29.5723	26.6628	42.4957	2.88825	1.70869	0.861259	1.59773	2.9365	5.22054	1.00078	0	2.42433	0.561752
CTSH	5.28543	13.5883	21.7104	18.1696	18.0774	4.74998e-08	3.70449e-08	2.36412e-07	2.11188	6.79323	5.81484	3.99133	3.62108e-19	7.76429	3.24433
CTSL	47.2641	61.8942	50.28	50.891	70.3428	13.6635	6.49261	5.64688	9.42248	37.2477	10.677	25.5575	0	11.3139	24.8112
CTSA	17.2744	22.3985	15.5986	29.2466	44.2767	3.13852	5.23278	4.65764	8.31054	20.3864	17.7088	8.25197	11.756	17.4532	15.6346
CTSD	33.5329	35.9883	31.6138	22.7518	31.7165	2.69453	2.24606	7.2471	2.98196	24.442	24.3359	8.10328	1.55326	13.7347	13.0434
CTSF	16.4682	12.0857	13.5527	10.8271	24.7515	2.17321	1.66042	4.45783	4.04401	16.4965	8.52194	8.3441	4.91249	3.89959	8.62357
CTSG	0.2925	0.295221	0.541694	0.698591	0.614476	0	5.09723	0	0	0	2.25244	0	24.9969	4.81074	0.177929
CTSZ	6.6999	8.77679	8.18745	10.2547	16.5204	0.152141	2.74756	8.72582	5.61205	3.25511	6.24724	3.42123	5.86189	0.429266	2.81274
AFF4	15.8833	25.9683	31.4265	20.4167	35.87	8.72745	11.3088	12.3294	34.3337	27.9089	31.7223	30.1339	19.8493	32.7412	25.1612
AFF1	19.7089	30.4976	31.5369	25.8161	41.8777	12.5317	24.8868	19.8872	31.3479	22.4605	24.0089	22.8554	18.2738	29.4434	33.5504
UBA6	6.70047	10.6214	14.8734	8.19278	11.9683	1.32899	3.22785	4.27932	3.76215	20.2191	5.25933	5.42123	0.871524	8.0893	6.27571
UBA5	6.24649	25.2169	24.3272	23.6447	28.743	0.50228	2.21278	1.84977	1.28929	3.13373	5.02338	3.55836	3.39692	3.28334	3.18615
UBA2	14.5527	19.4586	27.9407	20.6871	40.8128	10.0442	10.6126	20.0681	16.1088	14.6547	17.0635	16.6962	25.1244	21.7421	12.3219
UBA3	5.69008	9.75352	14.7741	11.4735	12.1788	0.169804	3.40604	2.12592	2.22807	4.35949	4.27949	7.03969	0.636238	4.55464	2.40813
UBA1	36.3511	64.7753	55.3745	62.5574	87.4508	9.35949	14.3788	23.2829	26.5706	39.2259	33.7054	19.4671	19.5166	49.8607	15.9333
PHF20	3.97197	4.38527	6.06914	6.6756	6.29543	3.22883	9.16542	7.61955	7.74494	12.3563	6.02985	8.99019	6.29859	13.1942	8.63407
PSMB4	28.6273	30.8311	15.5533	30.0403	52.7477	2.83915	1.73821	15.0078	9.59231	24.6896	37.4916	8.12194	4.16067	25.5779	5.06433
TTLL10-AS1	19.3877	1.34075	0.71084	2.12239	0.00631088	10.4656	29.3928	3.04323	0	1.44112	0	0	0.433595	0	0
RPAIN	1.37746	3.74868	3.13801	5.1182	10.0756	2.61398	24.4482	8.39938	2.9427	12.898	5.12121	7.48768	0	12.4397	14.4532
GNS	5.37988	6.82829	9.27374	6.83309	13.5225	0.359363	0.342717	2.5032	2.59685	7.77437	6.13094	4.30471	0.923362	4.83922	5.14242
RPAP2	3.83365	12.4934	13.4143	8.96756	11.8158	0.605525	1.86787	1.7294	0.847607	2.36591	2.63071	3.1213	2.05033	4.71808	4.22986
JARID2	6.45221	4.85652	7.35935	4.99483	6.37422	10.5956	3.74004	8.44449	20.6515	11.9319	9.95506	8.70511	13.6924	10.7389	13.0592
TMEM37	13.3791	4.20686	9.36258	10.1229	15.9165	0.373521	5.33208	11.9629	2.02893	0.826011	0	1.6002	0.399623	3.79814	3.8909
TMEM31	23.7145	22.0157	12.9078	33.9613	11.9896	28.0496	83.3611	3.53578	14.828	11.8234	2.00506	3.32423	20.2313	0.98034	17.598
OR14J1	8.90889	0	0	0	0.105881	3.70938	0	9.17303	1.48541	1.92626	1.21411	0	4.04902	0	12.4372
ANO10	3.17493	11.4901	10.284	9.52675	12.6283	0.0606284	2.55678	0.390839	0.597149	1.98616	1.8784	0.733537	0	0.0693925	1.29836
POGZ	73.0147	152.193	139.099	93.357	97.5769	87.4418	32.9263	188.801	189.888	146.704	177.601	148.394	59.2483	231.05	192.849
CXorf56	6.17936	17.0163	10.6949	5.31309	12.2815	0.708517	14.8155	1.06464	2.50323	1.86542	8.05141	10.5844	2.56432	9.36457	4.61478
PRH1	16.4659	8.10212	0.862919	0.0615173	1.63583	35.1172	32.9504	0	132.46	68.3252	19.7416	180.941	94.774	4.78494	79.4396
DPCR1	24.4294	9.90194	1.26661	0.0480593	0.27807	5.69364	40.8479	24.2278	5.71867	3.98732	13.9953	4.15631	25.8484	4.28326	6.67163
NFKBIA	9.81815	30.9692	29.4034	17.467	15.7444	4.22963	2.10551	10.9093	16.2399	5.43919	15.8988	5.13777	1.70636	7.12064	12.9106
NFKBIZ	4.57538	88.0222	14.8786	6.13283	4.14328	11.3436	7.73002	1.95979	10.3085	6.33081	15.5678	6.09735	4.37056	6.29225	9.65735
BEX2	20.7417	11.5074	22.4941	4.84692	10.3998	2.09256	21.1194	0.0425858	11.7166	19.7748	2.37734	10.2106	19.7176	9.02267	25.279
NACA	236.15	253.036	288.79	332.961	656.661	36.6202	42.3531	17.1196	196.909	323.421	147.94	198.775	80.3184	125.961	132.264
ACTB	137.051	408.268	270.864	206.962	338.379	95.2792	221.276	74.4516	217.846	507.21	222.812	107.212	98.917	64.5898	194.008
PDGFC	0.655726	8.45291	4.41948	6.81629	11.4527	0.741673	4.16539e-20	0.868371	0.278033	1.96399	0.390511	0.222212	2.19194e-08	0.573069	0.0816586
VAV2	4.84481	8.96231	7.10919	4.53143	11.3819	5.23462	9.76834	3.63802	17.7253	9.63007	14.7797	15.1616	1.87282	5.88953	36.1155
RNU6-2	0	0	329.574	0	0	0	0	0	0	0	0	0	0	0	0
CACTIN-AS1	2.70208	1.7384	0.235735	0.412597	1.32873	8.5235	14.4077	9.78845	9.49193	8.09803	3.74466	20.6605	14.6948	1.17013	10.4807
FERMT2	3.93257	4.88784	11.1521	6.59405	13.3383	0.772606	2.48269	4.08644	6.70318	4.99161	8.25026	3.414	1.48306	2.74007	5.5469
FERMT1	9.72715	8.66881	5.11066	3.3012	12.417	1.5365	0.858689	3.69817	0.069862	7.17388	4.16769	8.59664	0.0325346	7.04709	1.69264
CRNKL1	11.1347	16.7517	18.0615	16.9834	22.3999	8.57069	16.9506	18.5829	28.4192	21.1152	20.4614	25.8511	16.6856	22.8686	29.3839
RABGEF1	2.56055	6.98435	4.5677	6.28218	8.74089	4.28617	5.20218	3.67391	15.0647	13.4661	11.4791	8.83067	6.29123	9.04324	5.58235
USP12	3.28311	7.72739	9.5583	6.44916	10.5182	0.831716	2.78846	3.59654	4.5536	3.13506	2.27032	3.01754	0.888112	7.90641	5.40617
USP10	9.78331	6.51683	10.7743	9.69385	17.9712	2.01078	6.85956	4.87167	8.53262	4.10469	4.3077	4.39095	2.39191	6.36326	4.95607
USP11	9.45885	9.01401	10.7885	9.03794	17.569	3.32213	4.98975	14.7481	6.02151	9.44245	21.4436	6.29474	8.81132	5.83233	14.8961
USP16	23.4852	44.3353	40.4574	50.9527	45.126	30.2604	33.7634	30.5889	19.6232	26.3017	41.0241	45.1764	24.4107	50.8796	53.1051
SUPT5H	57.1836	60.5828	58.6542	43.9677	47.2064	100.743	60.1311	70.6322	144.661	110.043	132.224	138.098	173.924	43.0675	110.467
RPTN	6.6812	2.98624	0.559469	0	0.0174785	1.2627	12.0792	36.0472	58.6068	0.337887	0	0	1.22708	1.34121	4.3697
SF3A1	24.9013	38.3152	32.0428	21.2091	36.3666	15.3662	25.1681	33.7525	60.4703	52.0118	51.118	49.8934	32.5591	33.2481	39.2657
SF3A2	1.43797	8.64489	7.75964	8.1684	7.62079	2.04952	15.1847	6.42484	23.1035	14.4921	16.683	18.31	3.64364	7.99505	4.12961
SF3A3	35.6477	35.5513	36.0047	29.1127	48.8009	34.6143	45.819	28.1643	35.4419	36.6883	36.5629	36.4778	50.9627	32.7743	21.111
FXR1	14.3023	29.9991	27.3727	26.187	44.7123	8.18634	9.68197	10.6042	21.3603	10.8788	18.3974	12.8984	10.3755	13.1908	16.0548
FXR2	10.633	10.8346	9.0185	7.8206	14.5304	0.833597	3.71313	9.29875	17.4089	9.28401	9.14274	14.2455	1.30768	8.91536	14.3809
KLC1	42.7495	91.2373	93.2576	70.4896	100.539	55.3251	74.959	34.3029	86.0241	58.6399	57.9484	63.1292	50.4466	75.3982	87.1389
CHCHD2	0.464154	4.92887	8.78695	11.7312	26.4314	0.357364	2.12315e-06	9.85523	10.3708	4.63156	3.74464	2.18396e-09	3.25117e-06	0.417413	0.809563
CHCHD3	29.1839	25.3155	44.1088	21.1229	53.7123	11.2039	48.5016	29.8473	59.8847	39.0491	28.3288	43.615	19.1332	34.8137	75.1732
CHCHD6	9.94137	5.16673	6.4932	16.0895	16.8471	12.7064	6.59125	12.0367	20.649	15.2218	16.9121	18.4151	3.60371	3.6268	16.8698
CHCHD4	12.4845	9.17013	14.4289	9.81498	11.9756	3.80987	4.67025	4.9338	11.8029	3.22608	3.5768	4.51724	0.798791	9.62944	17.5119
ZNF512	15.5831	30.28	19.5164	22.5203	25.2842	17.0246	8.45661	4.90366	17.3679	24.2171	37.2616	21.3749	13.0198	15.3031	19.4279
ZNF513	5.55491	3.56316	16.8057	5.14721	8.7439	1.67341	2.33675	2.61892	6.42913	3.64168	4.44632	1.84778	0.888882	3.61727	3.65253
OR5AR1	0	2.00066	2.71025	0	0.0552087	7.10307	4.29992	11.2935	0.366713	1.86868	0	0	1.79474	2.3999	1.01116
HNMT	15.3297	10.8355	9.00842	8.71409	9.7726	12.6823	11.332	8.58918	0.629957	3.97906	12.6552	5.98137	8.26998	7.25811	4.64065
TSPYL2	431.236	627.368	344.007	242.618	225.329	2607.81	2853.14	922.911	1090.79	655.617	1139.16	855.198	799.063	437.241	1844.29
XIRP2	10.6641	0.775608	1.08249	0.439028	0.128193	2.18487	12.5369	4.18749	0.874785	0.677186	0.670093	0.192447	2.07369	0.181447	2.20602
VWF	16.2825	21.3264	15.3139	8.23367	42.0457	2.34071	10.4606	3.53734	13.8854	8.37189	9.04754	2.37617	1.77223	4.53039	5.30271
KIAA0355	5.72886	10.7784	10.2812	7.13242	8.90014	3.80292	2.74905	8.72036	5.22509	5.59487	11.7184	4.41339	3.3056	8.43089	5.92899
IFNA21	23.3347	0.0745316	0	0.0362411	0	2.65254	13.6916	1.86712	0.291866	0.250669	2.18723	0	0	0	4.12911
C21orf62-AS1	1.30383	1.32613	0.0267293	2.59497	3.02348	0.194686	0.018531	10.0577	0	1.21317	0	0.523966	0	0	0.0175875
B4GALNT2	1.99082	0	0.344841	0	0	2.50038e-08	3.58871	18.4415	0.595544	0.0218562	0	0	0	0	2.14496
B4GALNT3	14.595	6.96962	28.951	10.4849	12.8217	14.3223	32.6077	20.3758	36.9941	57.762	14.8741	48.1376	17.1232	130.378	55.0298
NDE1	12.8001	7.23716	9.15232	4.69244	5.38185	6.48968	8.73627	11.3562	19.2576	15.3068	13.3708	16.4694	13.8102	13.1703	17.0751
NUDC	25.4233	32.0165	37.1211	46.308	66.6554	4.72998	27.8378	17.0015	31.6404	43.6538	19.314	19.4469	24.7	8.29423	10.0485
DEFA3	17.778	0.422299	0	0	0	16.0338	11.6661	2.43641	1.22218	0.983975	9.69801	0	0	0.881829	0
DEFA1	17.4083	0.41577	0	0	0	15.7003	40.1156	2.38712	1.19954	0.966412	9.50047	0	0	0.865966	1.25909
NUP210P1	0	3.57224e-16	0	0	0	0	10.5313	4.0985e-18	0	0	0	0	0	0	0
NRP1	15.3761	10.5184	13.4085	11.2448	13.5986	3.02605	6.47449	19.5685	6.3368	4.07179	18.4881	9.23893	18.6267	3.04261	11.2367
C12orf65	16.1174	22.593	23.8398	35.735	36.7494	89.1623	18.0906	6.06978	34.4452	27.2475	21.4242	33.2725	31.4156	89.2734	38.9941
SPHKAP	1.63814	0.519115	0.131388	0	0.0510551	0.456305	1.68382	3.66188	0.390039	0.626092	0	0	0.48707	79.3038	0.422405
MAGED4B	13.9243	3.55581	2.54561	0.419443	0.963839	0.82228	5.3737	3.91911	3.29173	2.7897	0.26112	3.96662	0.189803	2.31653	8.49931
GSTA4	5.90652	15.7071	13.382	12.0248	12.7043	3.21371	3.84106	10.2458	4.62584	6.04563	11.5463	9.54577	3.86152	2.24959	11.0423
DYNLT1	24.2949	26.9669	14.598	12.3309	25.2667	0	14.7442	0.29986	6.587	11.46	8.81966	5.24146	12.5547	24.0445	11.5004
STRAP	15.0203	28.8684	21.4411	25.0753	47.8282	8.54854e-08	0	0.0393788	1.16688	4.81063	6.82923	4.22113	7.73704	4.24366	2.8986
C1orf87	12.4626	3.2307	0.0690454	0.281895	0	6.07838	0	6.35042	3.91219	0	7.31951	0	14.0391	21.7261	4.74282
KIFC3	5.30267	8.23191	5.82893	1.90543	6.29809	8.4905	6.85555	3.01001	11.8355	9.81897	21.7964	14.2604	2.93697	16.1226	5.94933
SYNPO2	21.5519	11.621	11.8695	9.06293	12.4431	8.56357	19.091	11.6411	5.9585	3.91503	65.1122	3.05431	93.2673	4.98487	7.3173
DMRT2	35.8221	56.4867	66.1763	87.0318	116.275	44.4131	14.8707	79.117	20.449	108.561	60.6082	126.464	3.4636	202.419	59.7679
IQCA1	11.1587	7.70494	17.4456	0.911788	4.83487	1.03475	12.6095	0.568944	0	0.402869	2.82048	0.666733	0	2.58227	8.83079
TNKS2	4.37713	10.9851	9.34564	8.86975	10.4762	2.30871	0.593285	1.73552	1.48828	3.79578	5.41822	2.36324	1.102	7.795	3.45139
LYRM1	2.41896	3.86902	4.38217	8.07235	13.8203	1.0148	6.59788	5.48969	3.83629	12.2806	1.8322	4.51716	2.70109	7.30065	1.60911
EPOR	19.8901	21.1755	18.7656	7.5919	22.0057	0.867195	7.34477	1.82977	4.24615	3.642	13.4689	3.5977	3.3713	6.06931	5.62406
SNORA9	135.245	64.3364	0	0	11.2899	0	0	0	37.608	0	0	0	0	0	0
SNORA8	88.0994	0.366272	38.4205	0	4.16437e-08	0	0	0	13.3983	36.141	11.3414	234.053	4.77936	7.96416	94.1514
HS6ST1	6.14791	0.194449	0.493286	2.54481	0.864154	0.182006	1.91522	1.01243	3.36753	17.1133	3.75775	2.37741	0.0642518	0.478575	8.24112
SNORA6	2.91873	99.8932	120.54	84.6425	30.0434	0	0	0	19.2193	0	0	4.43786	0	0	0
TCERG1	37.7873	79.7359	86.0755	74.202	61.9928	39.767	52.1338	129.677	100.715	97.2938	149.663	111.83	38.7068	130.163	129.493
CNBP	8.86133	16.262	14.9353	12.9434	25.6359	3.03621	10.3749	9.50055	27.3689	13.2207	24.1234	15.2921	5.79327	10.5861	15.7061
INTS13	20.4916	24.4761	31.2808	12.5117	19.0498	23.8073	30.0552	46.437	26.2151	27.9098	27.901	39.5005	46.4816	31.6357	67.9555
INTS12	9.37066	11.7721	20.5125	7.38571	14.766	7.4103	15.132	22.9902	13.1507	10.7372	9.7256	1.52127	10.2152	26.5928	13.0493
INTS11	6.93525	7.57603	11.0902	5.07003	11.3422	11.1634	17.7411	11.7165	70.8746	37.5313	33.3547	47.4259	53.0817	10.8075	37.6138
INTS10	5.06975	13.3458	10.4981	8.25879	14.8048	0.280436	1.71375	3.156	3.77565	7.45712	0.977497	4.57837	2.78252	4.65255	2.89455
RANBP9	11.4347	19.4704	29.8303	21.8793	31.6815	9.03852	9.84545	25.6282	32.8833	17.7383	35.3082	25.4952	12.5317	44.7551	30.4643
TXN2	5.2546	8.28349	7.46613	5.93239	15.2413	0	2.51812	2.75833	7.89451	5.27415	10.8491	3.32816	0	10.6122	17.3559
AGAP1	2.44969	6.88769	3.14028	3.34599	5.07119	0.701521	1.37082	4.33116	3.55995	3.54646	12.5175	2.11414	3.10298	6.99273	2.05633
AGAP3	1.54375	2.78149	3.18489	5.6965	6.69931	6.81943	3.70213	7.87372	12.4054	8.52995	16.5813	7.19216	1.2905	5.51897	6.16797
AGAP4	75.4973	63.3636	82.6132	30.9859	52.9137	24.0952	73.5336	57.5463	38.303	45.6139	22.6979	28.9686	9.37914	53.278	56.8443
AGAP5	90.8893	94.0083	91.4892	36.3821	62.3855	25.6623	42.9956	37.7329	51.5513	73.0521	22.3947	31.6865	20.1448	69.2397	83.288
AGAP6	106.284	110.369	96.3444	45.0313	62.116	31.3353	45.2099	51.9467	57.0277	66.1289	48.6296	44.4627	32.1671	57.9409	48.4811
AGAP9	16.2803	95.4718	52.6731	26.5527	58.0249	14.8585	17.9397	41.3036	21.5751	8.34594	29.5289	31.256	13.4291	41.6518	21.1571
CCL4L1	13.3835	1.52657	0.351902	5.05823	0.202981	1.37902e-08	16.8487	6.90319	3.81723	3.43446	2.37403	0	1.83834	6.81535e-07	5.69454e-06
CCL4L2	14.0398	0.234311	5.65968	4.87479	5.0768e-09	3.11445	1.6652	0.0901081	0.27312	0.201544	0	0	21.5975	1.20453	37.0731
GDPD3	4.58078	3.12478	1.11085	1.26649	1.43578	2.50895e-159	0	0.000200956	5.06047	2.38519	10.8296	0.988006	0	0.171611	0
BASP1	0.286855	13.7064	0.996321	8.52145	4.23961	0.104921	0.607202	0.181219	11.403	0.324861	0	0	8.61158	0.0449913	7.87775
GDPD1	4.59387	10.927	7.94446	13.4035	11.3947	0.12385	0.0637532	0	0	1.71324	2.59073	1.38471	0	5.8125	3.86663
ZNF28	1.77326	7.31923	6.06479	2.9297	7.72487	2.2144	1.4604	0.995303	3.07495	4.27817	1.83326	6.20576	2.80918	10.3303	7.15689
GBAP1	42.4523	8.11352	10.2919	7.96366	13.7041	6.41026	11.8959	1.99285	21.8696	19.2695	26.4359	26.6134	39.4772	14.4253	79.4606
YWHAQ	26.617	32.0306	31.0738	30.6636	45.6369	6.93469	6.90759	7.11039	28.8963	20.8637	25.8451	25.2224	24.1868	15.3424	33.5366
YWHAH	25.4641	6.56808	6.16223	5.45118	12.022	1.74571	6.31137	2.05018	14.0972	6.55341	6.94599	8.91767	11.9057	21.5637	0.997881
YWHAE	139.037	180.435	218.522	189.865	329.949	36.9585	50.001	55.5875	114.014	122.837	83.4779	105.336	40.598	120.147	136.323
CKAP2	2.46702	6.30363	5.32599	6.99298	6.83158	0.860802	1.3923	6.11844	9.41928	3.80952	5.57017	10.1432	0.784779	3.58307	3.57595
MIR22HG	12.9764	1.78195	2.87172	0.547508	0.455239	3.30451	2.74906	0	0.326713	0.69121	0.469198	0.154746	1.71816	1.17732	1.63277
CHST14	19.0811	0.881873	1.3288	0.334117	3.27	6.38752	16.1985	0	0	5.23135	0.231921	0.60801	0	0	3.36427
ROCK1	17.9968	28.8898	35.9068	23.1378	35.4044	21.4413	30.5033	18.773	25.6471	31.9575	41.1084	29.4556	30.2394	51.0663	37.962
ROCK2	15.2357	22.7264	27.2613	23.3485	31.5845	10.6312	21.5572	20.6605	20.9027	14.2866	16.9111	22.5714	16.1154	21.2823	31.5382
PNMA6A	20.4378	4.20456	0.809731	0	0.00502608	5.11783	2.04423	1.25999	6.81371	2.10861	0	0	0.0287867	0.00824363	0.0240379
IBA57-AS1	22.7521	0.908379	5.73583	0	2.02433	0	0	0	0	0	0	0	0	0	3.92849
WNK3	2.83571	1.95182	6.40534	1.17239	2.46564	0.916571	2.62745	1.33881	1.32519	0.95215	0.812668	0.916546	0.283708	11.7931	3.50556
LRRC6	12.6378	26.4767	26.4297	17.0091	22.072	24.5446	44.2997	13.9403	41.9907	24.4844	29.2117	40.4705	23.7509	30.1923	60.5964
LRRC1	5.21931	19.7931	13.4906	9.10131	18.974	2.91949	9.10422	3.48252	10.5703	7.30196	8.55336	11.5827	5.65541	7.65957	5.2151
HAND2-AS1	4.4817	2.41779	0.386124	9.26414e-10	0.518732	1.8123	0.218476	17.001	0.0470263	0.00281159	0	0	0	0	0
MORN2	0.440457	3.7787	4.01261	9.19851	7.20683	1.06189	15.3805	1.7645	1.35191	2.67639	0.638662	0.229685	2.11117	2.41271	6.37971
ST20	2.88382	10.4775	12.2767	5.60055	8.57007	2.34918	7.32469e-218	2.4201	0	0.236107	0	0	0	0.828317	0
DOCK8	3.86108	6.81909	10.8025	9.94633	13.577	3.41568	1.10607	4.71926	1.63081	1.45843	6.30278	3.84372	2.47074	3.39202	1.59864
DOCK9	16.712	29.9998	32.6218	20.2339	37.6834	2.43644	8.21718	4.57381	7.55782	4.64208	13.5392	8.19666	1.52471	30.6091	12.4653
SCO1	12.1163	12.6325	10.8933	9.40083	10.9266	4.62497	2.11427	10.221	4.06646	7.30184	2.8167	2.1421	2.9091	6.99149	6.87935
DOCK3	12.5219	15.5465	24.0536	11.5961	15.2952	2.6558	4.75997	3.07016	6.6232	14.7834	26.5403	9.44039	2.72416	4.89479	5.35985
DOCK1	24.2724	38.8547	33.4793	37.7956	49.9975	14.8002	14.076	4.81249	18.6972	18.1022	24.7072	14.3389	11.3618	25.6546	14.8336
DOCK6	4.43652	4.61475	5.17703	1.6448	4.12659	1.91102	4.55006	7.69113	11.7925	10.2424	15.6011	10.0996	4.37095	7.51452	4.5071
DOCK7	12.2932	21.3145	30.2297	14.1606	24.7017	5.22752	10.7666	13.6442	9.83005	6.24642	14.9609	9.97999	2.00894	7.3684	13.5741
DOCK5	3.65962	7.40264	8.20381	7.03757	8.65559	5.54648	1.70252	6.28087	8.57496	7.21464	12.3116	6.88819	4.00381	0.342041	11.1006
TFPI	9.2374	11.1604	10.0116	2.54906	8.27999	0.408256	3.7497	2.56842	1.75945	0.529004	4.01001	1.33972	6.66375	1.08273	2.83083
SCNN1A	13.9274	1.50619	0.19548	0.00928946	0.0630058	7.48398	8.43974	4.00196	15.118	1.14894	0.35101	0	5.51744	0.252605	3.35139
SCUBE1	3.94888	7.13301	11.1828	6.71055	11.0353	0.580315	13.441	4.38433	7.2292	0.0097068	1.37505	0.352482	0.0109515	36.0292	63.3693
FGF6	1.31453	0	0	0	0	0.915512	3.75696	16.3337	0	0	0	0	7.77087	0	0
ZNF750	11.4256	15.4684	14.5318	5.40734	15.8546	0.991762	10.6867	8.55962	0	14.4664	2.43962	15.5207	3.32355	7.30131	1.06359
RPSAP58	8.95956	5.82178	5.70233	6.33736	12.5068	6.71206	2.39934	14.4382	1.62275	31.8353	4.9682	5.01281	1.05175	4.10966	3.69478
SMIM15	6.04118	7.2491	4.71217	6.67478	17.3393	0.357233	0	1.32586	2.60996	1.71448	0	2.28261	2.51498	0.639367	2.07595
SMIM18	7.32256	9.22549	11.4115	6.1795	7.18575	0	36.8214	0	3.52692	5.71024	0	0	0	0	0
NT5DC2	7.17858	4.62915	4.38937	8.76963	14.3737	13.3662	1.93768	11.3886	24.3765	17.1634	30.1352	12.4046	11.3053	0.612122	4.24629
NT5DC1	2.36503	6.70781	6.8589	10.3868	12.3725	2.29873	0.65422	0.78415	0.469387	1.87945	4.41249	0.6884	0.0684086	2.29261	0
ZNF664	5.90832	7.58512	10.6879	18.1454	23.942	0	0.723054	1.79904	4.36975	2.55568	1.96261	0.65205	3.76211	2.56721	0.420816
PPIG	137.631	243.781	197.16	225.217	133.978	301.309	191.546	149.716	133.684	128.995	129.325	142.329	373.712	170.259	231.995
PPIF	0.0935193	2.23398	2.33891	2.71581	2.18134	0	0.046148	0	2.48193	21.6287	0.612334	1.47749	0	2.25965	0.116469
PPIE	10.2937	22.6164	19.1065	20.0053	31.6215	4.75671	7.39256	0	8.41496	5.6353	12.4478	8.75659	2.10846	29.8324	31.2786
PPID	5.98636	7.15484	10.8506	7.55765	17.7099	0.121623	0.0563029	0.806576	1.96474	2.56134	4.71895	1.35328	0.437319	1.60681	6.9356
PPIB	141.975	242.991	246.968	196.003	294.054	25.6947	4.51003	41.211	119.183	50.2043	45.9925	21.0613	25.7439	65.2988	21.8857
PPIA	54.2782	65.5356	82.9447	95.2441	149.917	7.39746	32.4869	4.46135	51.6144	48.7505	36.6244	42.4867	7.89224	48.6154	20.6009
PTHLH	31.1692	3.60623	96.5468	2.73623	57.5111	14.1359	151.01	8.65439	46.5816	1.3825	0	0	3.72731	196.672	45.7453
LLPH	41.8167	52.7761	46.0363	29.7508	29.9668	28.5131	51.1479	64.4735	46.5046	33.4496	30.0148	41.6684	76.1368	62.7066	83.2811
NDP-AS1	31.8775	8.33766	0	0	2.40454e-06	0.478524	14.3314	0	0	0	0	0	0.0708607	0	0
LZIC	4.22375	11.5332	14.8928	12.473	24.271	8.70935	4.96324	0	2.29805	2.41058	6.66131	2.84407	1.83184	6.41091	7.55065
CFDP1	122.968	91.281	128.564	62.6624	79.9242	104.678	161.731	106.753	232.586	186.258	151.08	246.479	233.441	196.182	228.786
ATF6B	7.76613	13.4019	15.0132	7.98613	12.6611	6.39472	3.70287	19.4219	31.9208	26.9056	45.6459	18.512	6.01285	23.6038	18.248
TDP2	15.8051	10.3102	9.25227	6.39156	15.1062	1.98352	7.11764	4.77959	7.92105	7.14424	3.94298	2.80755	3.66329	5.60059	8.03943
SP140L	14.1713	14.4385	15.0694	2.36819	3.18813	11.8742	14.4655	0.544836	3.43153	7.26226	5.0279	13.3201	7.80181	40.4605	10.1397
AMT	17.3347	11.2611	5.73036	3.22861	7.1073	1.60699	2.36676	4.84915	0.86588	1.67783	7.46661	2.98455	0.130165	7.37007	4.37604
RASL11A	9.79353	6.84547	1.00591	4.47284	4.05704	0	1.18554	19.9142	2.4453	0.270073	1.21034	0	0	0	1.77846
BICRA	1.49665	1.80361	1.96721	1.43471	0.78932	1.19979	0.319538	4.29643	5.80743	3.36024	10.0597	5.6121	4.7292	1.91996	3.78246
RBM26	56.3395	73.0493	92.7144	49.9176	62.4378	30.6692	35.4906	49.4969	45.1586	47.8136	75.0997	64.2553	12.3259	101.452	90.0557
RBM27	20.4016	34.6151	20.5069	28.2349	20.5635	17.6599	23.5572	13.5928	20.9762	13.0646	12.9222	9.48088	9.90156	19.9507	25.2547
RBM25	255.798	260.601	219.223	257.457	174.286	720.182	722.61	346.816	686.292	497.666	315.872	503.285	1042.58	374.271	553.956
RBM22	9.4945	12.0076	9.53199	4.79712	10.1481	6.75326	6.51499	12.1931	13.2626	17.4472	14.326	11.1849	1.78491	15.0313	15.1693
RBM23	10.8542	18.7184	17.5929	11.4936	24.9271	9.8747	6.48755	32.6869	27.4914	14.4688	23.4462	19.1125	15.0293	23.1303	32.1538
RBM28	15.0493	13.4289	22.101	12.6791	23.3829	21.308	12.8438	17.2164	34.8439	35.061	28.093	37.2575	23.5872	21.1974	37.5041
EPHA7	8.83144	42.5741	29.6542	26.851	21.7006	14.3096	18.6636	12.5289	54.3285	9.53414	45.5541	16.6599	19.4412	0.0595391	54.3938
EPHA5	9.50385	0.287404	0.0718827	1.02486	0.741961	2.57938	0.897522	1.31724	1.54134	14.783	0.0366108	0	0	0.104303	2.20077
EPHA4	2.85751	3.55461	0.992552	0.442641	2.58864	0.0655417	0.818623	0.88677	1.20407	10.4445	0	0	0	37.9355	1.92435
EPHA1	39.5748	117.418	77.2206	56.1346	116.578	18.2472	53.8206	106.216	21.1744	10.9241	112.976	70.2078	3.70277	1.88523	288.333
ARL1	8.83748	25.0992	19.6925	21.7649	35.8755	0.676538	3.62933	4.41267	4.39724	6.127	3.33879	2.56669	1.16722	9.11516	5.01022
ARL2	14.3282	5.02749	6.45126	7.91305	18.096	4.0586e-15	1.19216e-06	3.04735	3.52323	4.44235	3.74481	3.38992	4.52442	4.65176	2.33693
SBDSP1	2.39767	9.11671	10.2537	10.4309	13.9987	6.24152	9.96499	9.88764	12.2527	10.2219	21.8027	13.0878	4.25472	19.794	11.0517
MLXIPL	3.61041	6.94353	5.76808	3.04377	7.15004	2.92366	0.892641	32.6238	8.91377	7.57671	33.8634	8.45664	2.94057	0.928487	4.97362
TXNL1	16.3101	20.495	32.85	27.8993	42.9737	10.0986	4.98038	14.2502	15.8405	18.3715	14.2956	27.9049	8.29107	23.6062	16.0179
SRSF11	19.7161	31.0593	25.0913	33.441	12.7135	113.413	82.1189	18.009	31.1129	39.1641	41.6098	39.1208	72.4226	56.8886	65.7824
GSTM2P1	18.6837	1.58247	3.00495	0.336083	0.393243	0.837622	29.6658	3.909	0.77572	3.84468	0.778023	0	0	1.29007	0.707705
OS9	65.8534	92.6476	69.2299	95.2049	95.6981	34.1985	46.0999	26.1548	62.3566	73.2337	39.6974	28.9874	53.2019	27.8916	30.0616
CRYBA2	7.5358	0.36508	2.19645	0	0	0	11.3973	0	0	0	0	0	0	0	0
MC3R	22.2255	1.07983	0	0	1.75408	0.531132	0.068361	12.9762	0	2.53863	0.657421	0	0	0	0
GFM1	9.37578	14.111	12.9646	24.5115	21.425	1.74043	6.83478	2.13548	1.67069	4.2935	3.26093	2.88787	3.04103	6.11137	6.28555
GFM2	6.3699	5.99061	9.30127	10.3851	14.0126	5.37975	2.08709	4.57265	3.96903	4.11035	4.12493	1.46703	3.58377	4.83989	3.18858
ATP13A5-AS1	0	0	0	0	0	0	0	0	10.0252	0	4.9995	0	6.20847	0	0
SLC4A5	4.79466	7.12778	19.2175	6.36023	13.7279	5.48989	29.926	105.224	5.77379	11.6432	35.0751	15.192	5.03089	256.352	9.92245
SLC4A4	7.33146	7.97878	17.152	15.4275	16.1316	7.68181	9.96075	5.79643	22.4566	36.721	7.42947	86.0122	15.8906	10.5991	7.10758
RASA4DP	4.88274	4.4911	1.73712	2.50761	5.66763	11.2804	0.961172	2.50253	8.59186	13.7901	10.0166	3.68174	0.0375999	5.47398	3.08064
SLC4A3	4.41961	3.27928	4.67143	1.58659	1.65082	1.14975	1.31821	3.49243	3.54362	7.77382	15.7239	6.1087	0.930068	3.03517	3.55177
DCTN2	10.1	14.1686	11.3102	12.2108	28.5601	4.69614	3.55056	0.787602	5.99942	7.82192	3.86141	3.9004	1.34019	11.2656	7.80601
DCTN3	5.70594	4.42862	4.45351	4.07927	17.8032	5.29678	0.107278	0	3.65725	5.52364	10.2262	1.91628	1.17723e-06	6.05448	2.10468e-05
DCTN1	96.1417	91.5124	130.012	120.797	197.821	42.8837	73.5234	143.969	70.7725	76.841	98.2656	120.443	20.07	203.719	81.7759
DCTN6	21.8484	24.4837	29.0777	33.6714	51.7186	2.87767	0.686231	11.2646	7.77171	16.3975	23.4075	10.8675	1.64536	27.5177	6.22439
DCTN4	5.27522	7.36456	10.9875	8.37259	13.8713	1.96079	1.46153	8.33811	5.00324	6.12271	7.794	6.7901	1.25284	13.9924	4.21583
KCMF1	8.56974	19.2589	19.1808	11.8214	15.1339	12.0727	13.9073	22.7378	19.3745	12.7402	14.3686	20.2532	21.6774	16.0582	24.0662
ITCH	5.72401	12.6574	16.9917	13.707	18.2972	3.93972	7.54374	4.35066	9.73657	7.47806	9.03592	10.2269	4.81535	20.8732	8.22453
BROX	8.31636	13.8542	14.2924	18.2868	17.8551	2.64814	6.72749	2.24121	4.12548	4.02219	8.23859	4.27719	2.6353	17.0505	5.82911
MXRA5	5.83019	4.50504	1.37135	2.71877	4.92049	1.91866	6.06515	8.70884	2.19232	10.7118	0.963855	2.28639	3.89553	0.314981	0.654865
MXRA7	6.08402	6.87248	5.81526	5.02781	10.4166	2.07145	3.30611	0	3.2734	3.19297	2.71912	3.723	3.16595	2.29939	1.64898
TRAK2	8.71027	17.6844	20.2989	16.3077	26.6412	7.09645	4.99444	13.2084	8.99848	72.5246	13.5987	94.9139	6.18332	22.8882	8.27092
IGSF6	0.974214	2.07583	2.28085	2.05349	3.69151	0	0	0.640125	0	15.1886	0	0.264662	1.10695	0.39577	0
TRAK1	16.3935	21.9231	22.3039	19.456	28.0572	19.1235	20.8007	47.3236	74.2745	46.051	35.5594	51.2623	26.1956	38.7231	28.2927
ITGB1	61.7662	105.129	109.988	84.6859	122.742	32.5153	18.106	26.8752	37.931	36.6527	51.1189	52.7408	41.9525	59.5827	35.3841
ITGB5	4.7393	4.44359	6.46649	6.05344	14.3363	0.423196	0.533943	1.12875	0.195256	0.622559	1.52031	0.595669	2.22253	2.68753	0.562812
ITGB4	15.0388	13.2971	9.28208	4.92774	13.7605	4.53445	8.51903	5.35335	6.83463	7.06113	8.69703	7.14219	3.34774	4.31009	2.4066
ITGB6	5.68295	5.29047	11.7786	6.3782	4.71609	1.60192	1.80807	6.66852	4.54979	18.149	1.14625	4.84974	5.20682	23.961	4.43681
H3F3AP4	25.9653	16.0141	15.7038	24.5988	33.547	4.66898	8.02179	5.00376	8.19948	16.5796	19.2038	12.2327	11.9259	20.6558	12.8151
USP32	7.61677	9.37508	12.4739	9.07643	14.2807	1.91671	3.22614	8.0335	4.49349	4.84446	2.68047	4.98787	1.56049	8.12735	5.10898
USP33	12.37	23.078	28.6567	23.8244	35.0388	15.3011	13.5704	6.97638	15.4402	24.916	23.3789	26.1239	16.2764	38.0189	54.1159
RAN	1.9091	9.91602	5.18289	11.9795	15.3781	1.98074	1.99757	4.13962	1.93903	2.2177	4.18424	3.32727	0.243915	1.94567	2.08005
CFAP65	10.2454	0.605548	0	0	0	2.07667	11.2847	10.3271	1.81466	1.15591	0	0.316745	2.66703	0.143852	2.49747
EXT2	10.4028	11.5414	13.2818	11.1702	17.7401	0.357437	1.23559	1.53176	5.4417	6.32538	2.30568	6.60018	1.28192	4.60785	5.91123
OSBP	9.5843	13.8796	18.8359	15.0644	24.5506	7.11296	11.3238	16.1069	8.13209	11.6076	21.7024	10.792	4.93117	20.7601	10.1515
TEFM	1.43362	2.01786	4.07399	1.69059	3.12725	5.88456	7.34793	10.5504	13.0171	8.96153	3.43541	16.7405	7.01092	14.8251	8.52621
RUNX2	10.0102	6.40474	0.487369	1.72759	1.47591	15.3901	3.34697	1.46798	3.93503	0.361615	11.9635	1.22853	17.1656	0.123755	0.0935917
CEL	7.412	1.08832	0.318579	2.32039	0.631214	7.52413e-09	17.48	0	4.5715	3.61593	9.73731	2.40749	3.21342	15.3412	4.20062
RUNX1	1.1242	0.362735	3.10006	1.10807	1.16983	2.36376	2.42259	0.350459	4.35074	0.594838	6.30939	2.97847	1.57006	15.4564	1.33605
TSIX	4.58985	305.487	301.353	433.179	95.617	3.60339	0.00214991	0.0540522	1.05392	2.24021	0.15084	2.41215	1.99796	2.79704	6.05035e-46
TMED4	19.9168	23.9387	31.4452	16.1355	35.6308	13.559	16.5176	36.9535	44.9385	43.1326	66.7131	31.0774	3.76503	18.0233	45.3342
UHRF1BP1L	6.58772	13.3505	16.2189	18.12	21.6123	1.05988	2.19365	1.70897	1.53583	2.52459	2.55195	5.4558	3.00226	5.53902	1.53131
NEIL1	6.84177	9.38248	6.68027	5.23973	6.89765	18.2249	8.84276	3.68354	25.494	25.3769	32.0807	29.5814	4.41046	20.2504	21.5691
BAIAP2L1	7.61991	8.33381	7.1097	6.13319	7.12561	11.9156	13.586	11.5808	38.9545	19.9765	25.887	25.7523	9.25773	23.0978	5.29207
AHI1	51.4615	64.8603	135.994	54.6438	58.5396	114.883	104.804	82.3996	89.5941	163.602	99.9185	274.083	45.8473	117.811	56.4305
C1QBP	16.7439	14.0982	31.1525	17.6002	39.7636	7.45608	7.29852	11.4079	6.16551	17.2151	7.68523	12.1104	9.32981	5.12559	5.65202
TAAR6	6.0671	2.23677	0	0	0.0485858	3.44868	4.28323	22.4305	6.57069	0	1.57585	0	0	0	0.580451
TAAR9	2.61909	0.181061	0	0	0.359871	0.552255	12.1201	0	0.0709281	0.690183	0	0	0	0	0
UVSSA	6.66638	7.78702	6.14264	6.40846	6.15002	9.60064	14.2566	9.28786	16.0621	17.1663	13.0009	13.814	9.42175	16.1765	18.2469
SPANXA1	3.43721	3.32528	2.31313	0	0.0415782	12.7459	0.0250995	0.149877	1.86313	0	0	0	0	0	0.0659628
VSTM5	24.754	1.82624	0	0	0	0	0	6.1412	4.02994	0	0	0	0	2.21784	1.99729
PATJ	20.2988	50.4543	50.6987	41.1137	49.3559	12.3457	19.1535	13.3272	13.6449	24.3237	31.6048	30.6473	12.2929	53.2768	27.5176
ABCB7	6.76924	12.7205	14.7776	12.3585	16.2577	1.23696	3.58203	3.73294	4.9613	5.74069	2.7947	5.86902	4.97627	7.73851	4.99256
ABCB9	2.79135	0	4.41397	2.22138	2.40589	1.64849	17.227	0.971693	11.7438	0.0473225	11.4017	0.49094	4.29011	4.92473	23.7412
XRCC1	2.48901	5.80138	12.5647	5.4278	11.8323	4.16411	5.21463	1.32757	12.1297	8.69727	5.93601	4.81236	0.293084	3.84862	9.37301
GOLGB1	45.147	76.309	90.4761	51.155	82.7418	54.5573	96.6665	162.718	140.575	87.6267	81.9597	108.071	104.102	107.027	116.163
SLF2	12.4721	11.3672	13.9574	10.6503	12.1151	8.87287	10.2859	5.18463	13.9328	16.9175	11.3265	21.8413	11.048	22.9791	26.9593
SIMC1	13.451	18.6471	20.6109	10.7812	15.8396	14.3585	4.92564	19.8094	47.2506	41.2998	44.1094	40.098	34.2112	40.0016	24.0617
IST1	9.0309	26.2223	23.6399	15.4704	38.7593	4.41273	3.54439	13.9935	8.1814	9.16728	40.5806	13.6151	0.178313	16.2795	11.3436
SNRNP200	20.3806	30.4311	36.1976	27.3553	55.6976	7.9338	8.66272	19.1006	21.9379	21.3723	26.6957	14.4953	10.4406	29.9102	28.941
GADD45B	0.629104	12.7992	0.956354	1.11222	1.63582	0	2.7217	0.0464173	1.40369	0.0890303	3.86151	0	2.8818	0.258927	0.279502
GADD45G	1.23341	3.66355	2.62757	0.553081	1.69675	2.03398	20.0714	0	12.6125	6.26095	3.54251	0.517084	0	1.46892	10.9618
SPEF2	11.301	17.6039	14.9908	15.4221	18.2329	27.604	21.154	19.5195	16.0582	10.6781	9.45814	17.5694	4.1132	23.2578	37.8156
ZNF276	9.89036	8.27117	10.5203	7.48348	6.1844	11.1811	4.0892	23.3853	22.8991	25.5694	21.7924	11.9652	12.0764	12.2709	16.6152
ZNF274	12.0641	14.4754	12.6876	16.8229	11.6129	6.01885	5.99084	6.8848	19.5219	16.4989	21.8667	13.4108	0.789855	18.8413	11.3409
PLCB1	33.4924	54.6539	76.8774	97.9484	83.9984	98.2069	37.3497	28.5894	38.2715	101.074	40.8579	58.3298	102.718	160.061	45.7285
MAML2	38.0171	50.7315	60.151	36.959	52.0321	200.059	69.7992	104.173	64.8731	72.023	148.966	155.727	147.743	52.9651	70.3622
MAML3	10.1442	12.6048	9.58744	4.71189	8.76487	8.48695	10.481	9.24835	31.9424	13.0291	27.0084	27.6246	25.3814	3.93791	14.6364
HERC1	37.7559	45.7153	45.5434	33.3906	46.94	16.2678	17.8862	25.3826	21.5102	46.6491	42.5004	28.4295	33.2905	21.862	21.4754
HERC3	6.1158	10.04	12.4242	8.42846	14.6383	2.09185	1.60531	3.91077	2.7764	3.10221	2.99948	1.85523	1.18427	6.70543	4.82773
HERC4	2.99687	9.36207	11.3808	7.45797	10.2074	0.120762	1.30134	2.91973	2.22086	2.20256	2.3995	2.18454	1.74319	5.71796	5.3792
PEX5L	19.0139	4.939	20.1536	19.5794	24.1638	7.49075	5.97506	17.3921	0.41839	10.5847	7.84622	0	4.23548	66.591	32.7918
PRR36	25.8669	15.2314	13.6169	14.3841	3.85778	19.487	15.6498	24.3922	22.4694	17.2615	7.44007	24.9312	2.0687	1.85812	6.54131
CD58	10.0479	6.99861	19.8592	7.29648	16.6644	0	2.40097e-08	4.97299	0	0	2.10721	0	0	0	3.45664
LRP2	74.6945	82.1353	113.222	84.3104	88.885	24.789	3.0244	31.6232	0.794363	22.5167	18.6992	17.903	24.6228	179.807	21.9292
LRP1	19.1432	12.9342	8.49163	10.0798	19.3594	2.13289	1.59444	3.83217	6.6826	8.56739	6.92934	5.7864	2.5673	1.43516	6.76218
LRP6	9.72426	19.7534	26.2789	16.2334	23.0673	3.61962	3.41369	1.98214	9.23408	7.86676	5.942	6.80547	5.08684	10.0434	10.2831
STIM1	11.4512	15.1107	11.6885	11.1536	22.5492	6.44236	1.62593	11.6995	8.10407	9.01445	9.82587	9.01807	8.24431	9.30633	6.64683
ANTXR1	16.1386	23.1818	18.0392	19.2132	24.7919	7.28429	7.94268	7.60724	3.37871	6.01319	13.8454	7.42897	6.19976	5.37543	27.8651
MAP6	7.69579	13.1105	18.8535	12.2831	23.9771	12.5144	23.8505	29.6605	18.1719	25.6747	19.1068	27.2316	9.26827	21.2464	6.77941
MAP7	34.4326	26.7034	41.1936	20.2173	36.8853	10.5829	14.101	18.4223	54.2681	71.8265	32.9317	76.908	45.0332	32.5217	17.93
MAP4	18.372	16.9307	19.8246	10.817	26.8333	10.9094	9.53182	9.75878	29.5194	14.5986	21.4587	19.4874	12.3041	32.1639	15.8314
TEAD3	2.60398	2.25448	2.90478	1.6906	3.13502	0.631488	1.37246	7.3135	6.61142	6.79101	23.078	3.69244	1.70762	1.80028	2.52928
MAP9	6.94955	11.5585	15.3529	11.4976	12.7065	15.3367	14.1935	5.80041	14.8	9.9384	12.0036	14.157	14.3914	19.1984	24.761
FANK1	8.17468	2.1718	1.61118	1.44864	4.96884	4.61174	18.5205	0	7.09714	5.10347	7.37634	5.54635	0.0714401	2.39203	15.737
SPATA5L1	8.85434	2.87171	8.395	2.21842	1.98475	4.21395	0.734974	5.80655	2.91013	2.73144	3.14296	2.25646	2.91315	14.9965	2.64288
DMRTA1	12.2452	4.28469	2.40795	1.70437	2.25624	3.66464	6.2101	1.11466	1.24113	1.0761	0.173379	0	0.360537	2.47795	0.0158456
YY1AP1	69.1154	115.916	103.444	53.6681	100.987	28.0922	78.8728	134.249	184.769	169.459	138.645	174.529	122.397	210.636	147.824
TOM1L2	6.31828	7.49903	12.7602	8.16724	13.0748	0.375628	1.91427	11.8237	5.93991	6.94421	8.85461	3.82582	5.11711	12.1342	10.4481
MAPT	1.52543	2.66652	1.48184	4.37532	3.54252	1.67315	9.63643	5.0038	3.60211	2.96821	11.371	0.3965	4.14822	0.00647789	4.80605
HLA-DQA1	17.8436	20.68	8.89367	7.00084	6.28206	0.206483	0	0.733754	4.50469	0.678139	0	1.30763	20.2002	7.34557	12.0634
HLA-DQA2	10.9364	1.44331	2.59166	0.367297	4.73932	2.84276	1.97233	0.284834	4.54789	12.1112	0.918579	0.539288	1.02695	4.07204	7.43072
ANKMY2	5.24225	4.58131	5.33995	4.89176	6.69283	0.712928	1.15212	4.73573	2.65689	1.35319	2.86173	0.293715	1.17074	11.1085	3.59935
MYCBP2	22.3944	26.0368	32.6894	18.7687	31.3445	4.62599	7.46784	12.9105	9.1381	7.08979	13.5987	8.52938	1.79881	14.7066	20.6433
HK1	13.8048	23.9843	17.2345	41.021	43.0839	5.35127	8.80653	4.99007	12.8915	26.0889	36.3779	19.7803	13.4066	15.61	12.5701
MSRA	3.6716	4.08935	1.02865	3.97805	1.82838	1.30454	0.326137	12.5064	9.67557	2.5691	5.17997	3.84544	0	3.35477	17.4588
TBX1	18.5681	16.0247	9.21976	8.67158	12.7161	13.5722	4.77915	10.1768	12.137	18.9846	11.1189	29.5783	3.99539	2.25053	48.9781
EED	6.92493	10.2824	5.76052	2.07997	6.26848	13.4479	4.45442	8.52285	4.7691	10.9084	13.3108	13.3668	6.62011	4.12449	6.81485
MAPKAPK5	1.33153	8.48707	3.26464	9.42894	13.4656	1.66268	1.66831	6.76815	7.9884	6.32062	8.05725	4.16011	6.25621	8.42173	19.6247
MAPKAPK3	1.23785	13.7171	8.23859	7.62466	27.6403	3.96666	13.052	2.03388	16.6375	13.7375	8.96379	3.53487	4.16914	12.0915	11.4693
MAPKAPK2	11.02	9.77558	25.395	18.2667	32.8314	18.7746	7.00317	20.0176	35.036	19.4672	51.9834	11.0273	21.2053	41.1191	16.5586
TUBG2	17.1543	20.3649	32.5216	35.1516	36.8409	39.297	42.2868	49.976	126.422	69.1946	220.208	52.7916	43.6114	66.0667	92.6206
PDHB	5.38227	5.24487	14.1215	14.9081	19.6313	1.28852	0.295885	8.88832	2.66581	6.06332	6.78697	6.32863	5.63732	5.77566	4.38095
PDIA5	20.768	19.7321	22.6425	42.486	25.0943	12.3219	16.0287	28.1384	19.2024	12.8991	5.26299	16.342	3.71358	58.6976	7.64528
ZNF530	10.5156	0.907279	1.12877	1.66392	1.46797	0.51965	0.279331	1.64194	0.613397	1.11605	0.235468	0.207675	0	0.676318	0.0460209
FAM111A	7.41187	21.4931	14.9694	12.2815	15.1441	4.36621	4.04919	2.08703	2.64635	7.82698	7.33309	7.3057	5.03624	10.0724	1.60318
ZNF418	15.1503	6.55316	7.58186	4.8018	6.69792	3.53034	5.53853	6.79113	11.1848	4.35926	6.39681	7.98548	5.86808	11.7188	13.9759
FAHD2B	5.53581	5.14185	3.02664	1.47608	7.51397	3.43156	16.4741	5.33511	5.02722	0.821056	2.28562	0.852349	1.11735	0.812842	8.64294
DROSHA	29.1865	29.7548	33.0781	22.4888	39.9144	18.5704	28.0836	46.2542	61.1821	50.6449	48.8411	55.9068	29.0564	37.5257	40.8287
LMF1-AS1	0.301997	0.251854	0.922518	0.0274447	0.377942	1.54853	0.141955	0.311807	2.6538	0.0960746	0.120496	0.129191	10.4143	0.175961	2.73886
CHRNA4	31.9361	32.8891	28.96	14.7021	35.7036	28.6613	68.19	53.2481	439.252	3.83262	52.0299	14.7421	136.712	5.98817	306.348
CHRNA2	0.967802	0.00975027	0.396031	0.114346	0.140936	0.0243462	15.8094	3.46821	3.87767	0.352836	0	4.51108	2.00128	0	0.00897781
XBP1	15.176	12.4985	23.9246	17.4507	20.5751	2.64186	5.99979	3.46076	4.57212	5.88226	3.13182	6.0301	3.50364	2.37312	11.1458
FLG-AS1	0.185817	0.0819643	0.386195	0.000244588	0.922217	6.35818e-05	15.0957	32.7298	7.16874	5.47312	1.20191	4.95722	17.0679	3.14703	1.59959e-06
FSHR	2.97013	0.0126453	0.660827	0	0	1.0578	1.32265	15.55	0.611768	1.7748	0	0	0.753032	0	1.39176
PEF1	0	2.32778	5.15221	4.11025	10.6648	3.54277	2.00888	0	0.999631	2.39779	6.07097	10.3857	0.777197	9.78191	2.88517
UQCR10	4.75926	9.24464	9.39585	19.1908	42.1504	0.975855	0.208688	4.27543	25.6595	18.1056	14.5055	22.1362	1.29554	10.1676	7.12569
SPATA7	7.39755	16.3857	20.0614	19.8686	17.0797	3.17424	2.64328	1.71253	5.76072	6.00803	8.37738	9.43279	1.31925	17.3645	8.11529
SPATA5	12.9033	8.20615	5.38205	6.74257	8.02474	0.0559036	1.33543	0.430133	0.300224	1.12173	0.99017	0.252138	1.25734	0.472223	2.43593
LINC00310	4.82579	10.0572	10.3042	4.3906	7.8424	0.468939	0.0103387	9.51197	4.38211	9.93535	11.8479	1.09456	9.45087	4.39356	7.14417
METTL11B	3.36438	0.745395	0	0	0.109705	4.16041	9.19475	19.1978	0	0	0.173486	0	0	3.41917	0
FGFR1OP2	44.2037	51.1909	66.1024	58.4696	51.4309	50.3165	59.189	159.639	58.0879	78.2296	110.803	80.549	77.2566	150.257	104.067
KDM2A	15.2847	12.5412	20.1624	11.5199	19.6864	17.0442	9.02592	29.8278	21.7314	45.1794	46.8807	30.6949	36.9718	29.5862	11.3166
KDM2B	9.16919	8.70017	16.7294	6.7801	10.6523	2.60397	7.81284	6.24271	29.5808	29.1276	18.0624	17.5479	22.5514	10.2518	22.3609
PPHLN1	7.92861	7.78443	8.61972	8.84422	10.4592	7.9315	5.7139	11.3808	16.1124	14.4986	16.3486	11.1295	16.5439	22.7879	19.4155
SIRPA	2.74537	1.4266	0.211979	1.21682	0.444741	0.0930678	2.22891	2.34965	1.83721	10.4963	0.933395	2.47641	1.49488	0.621192	0.109808
TRAPPC9	18.0907	41.5444	44.9768	21.192	28.5298	6.30219	10.2304	12.2203	7.49044	8.33657	22.4221	15.1438	2.53882	22.6881	13.4947
TRAPPC8	4.27906	8.12987	13.0751	8.32061	13.2845	0.718852	1.54237	4.39672	1.7637	2.84585	2.99478	1.40271	0.406281	5.58413	3.89807
TRAPPC5	5.6757	3.67369	3.39633	6.90973	11.4904	0	0.736792	0	6.04642	2.0917	10.6573	7.70863	0	2.63482	6.75079
UPK3BL1	8.96321	5.07246	7.80587	4.89539	14.3892	1.74935e-07	2.4257	5.92255	11.3522	16.4343	27.9021	18.0773	1.57956e-08	16.0848	6.27553
PSMG2	3.3144	0.98705	8.36341	7.62642	13.2353	0	3.21694e-08	1.17439e-11	1.21462e-06	0	1.51891	0	0	1.36205	7.27545
RRN3P3	11.7171	1.64881	5.59661	8.52066	2.46126	1.79557	0.70319	4.81611	4.07916	0.983157	3.98251	3.97397	2.63222	7.85553	1.31191
GDAP1	10.8657	8.79318	8.86413	7.73921	15.4379	2.05057	1.59021	2.54198	1.82102	1.10648	0.450336	0.90699	6.19801	1.20748	9.48827
ILDR1	1.96015	2.02647	2.72165	1.25669	3.00384	0.0660675	4.77736	16.1172	0.951987	0.336527	3.99038	1.53813	3.6655	1.30447	0.151692
SNORA36B	0	0	0	0	27.6061	0	0	0	0	0	0	5.48111	0	0	6.25173
NADSYN1	11.2171	12.367	15.1655	10.2352	14.8731	3.36762	5.85363	4.87405	9.78214	13.1989	15.5004	13.7535	4.88764	21.4667	12.1892
NPY4R2	14.0061	4.812	0.540777	0	0.52898	4.96756	22.5644	19.8097	0.343119	1.48234	2.04256	2.28431	0.473674	0	13.1455
UBTF	12.3182	13.2405	17.5717	13.3767	21.4323	5.36726	20.3606	21.4667	32.6703	20.1244	23.3145	19.6661	17.8977	16.4414	24.6609
RSF1	32.2464	32.7965	41.8927	32.5494	39.3074	23.4854	33.0124	19.1511	30.2824	39.6962	44.2769	40.6332	48.9473	60.6733	25.5242
FAP	4.47134	3.11071	0.442145	1.52503	1.35528	13.9506	0.146189	0	0.590687	14.8757	6.02309	0.0130161	0	0.420618	0.567156
SPRED2	2.99864	3.96561	3.18108	2.17326	7.76568	1.73579	3.41768	4.57181	6.18591	5.31223	9.64263	7.0362	0.341047	10.9763	5.40607
RELA	5.36122	6.36043	5.25603	4.81239	10.9835	1.13788	2.70974	2.4775	6.90277	6.0584	14.2472	7.20818	1.67676	4.2533	3.52452
KLK4	0.243739	0	0	0	0.0181031	0	11.0904	0	0.0536753	3.15832	0	0	0	0	0
KLK6	2.19595e-51	3.04804	0	0	0.0473102	0	0.745263	16.2301	0	6.72487e-34	5.78449e-07	0	0	0	0
KLK8	11.5315	0.109682	0.0373406	1.75663	0	12.7713	25.6148	0	0.54492	0.41708	0	0	0	0	0
SNORD45A	0	0	0	0	0	0	14626.6	0	0	0	0	0	0	0	0
ZNF846	7.60639	10.1115	12.4518	9.55598	10.7004	2.1767	6.04361	2.03696	2.1369	2.81604	5.59652	4.4086	1.03587	4.33019	3.36515
COPS9	12.1729	0.675511	5.72971	5.12258	3.14896	10.5486	0	6.74701	0.588414	3.90127	0.823712	0.445638	2.667	2.51537	0
RSRP1	17.4468	19.699	19.9545	8.65873	16.6705	10.4854	12.4129	12.6881	28.5325	16.2855	35.1457	27.3339	26.1405	26.1968	10.663
COPS2	4.2518	6.97303	9.11972	8.43117	14.1111	0.802635	4.03316	3.53254	0.351993	1.80315	3.6948	1.90839	2.65353	4.79742	1.32375
COPS3	2.1985	18.9803	29.5411	24.9658	43.9926	0.949409	5.00376	0	3.81909	5.66002	6.47899	3.75052	1.54927	7.91705	4.59349
SMPD2	5.79926	0.887522	11.2188	3.64629	8.43289	2.14429	0	3.40737	2.103	3.58009	3.86432	3.01692	0	2.82727	5.115
COPS6	14.726	19.6908	12.4325	15.2489	27.242	1.34734	1.11994	5.86054	10.3632	11.4858	8.2718	5.63373	6.43598	10.6099	9.93234
COPS5	10.0854	10.5346	11.5693	9.50697	18.2555	0.180944	4.12021	0.0262936	2.588	4.36889	0.679544	0.215113	3.5845e-20	2.65038	24.6196
ZNF592	11.1143	8.17011	6.5399	9.5721	8.1856	5.71884	2.30365	12.979	7.75705	10.5429	10.9333	13.183	5.81965	6.22968	1.19298
ZNF595	7.52067	13.2384	12.9815	9.35838	11.09	17.6791	16.5372	16.5594	21.8374	17.177	13.8931	21.4002	24.3472	30.8721	24.1396
ZNF598	6.57934	3.95459	3.58811	1.56316	3.71635	2.07743	2.42875	8.56379	31.2934	5.32094	13.954	9.96595	7.88037	3.93498	12.5673
ZSWIM8-AS1	11.4357	8.73845	8.06477	2.83374	3.17564	2.41332	4.74272	1.3167	24.1992	45.9491	15.0444	19.1081	3.8647	20.2011	8.53474
RCC1L	3.0209	8.12466	10.5322	5.58528	10.9064	1.76086	0.276854	2.11747	0	1.34615	1.47116	0.882575	0	1.75899	0.528165
FDFT1	5.39225	6.00423	10.0618	9.38218	22.6363	1.41326	3.43302	3.6972	3.73988	7.50351	7.58618	4.3855	3.54893	4.95071	3.09795
FAM135A	5.94127	15.9344	15.7342	15.0487	17.5793	6.07477	12.1566	7.14229	15.5223	5.92215	12.9426	6.48902	2.94643	8.14741	4.33064
IGF1	0.899117	2.12149	0	0.514476	3.61524	4.82612	1.9563	6.36695	1.86339	11.043	0	0.922338	2.40618	2.30618	6.65314
SST	0.271571	0	0	0	0	0	11.2283	0	3.45337	0	17.0741	0	0	0	0
DDRGK1	35.5958	23.2393	34.9416	27.9489	41.0237	10.9855	16.4341	4.45821	21.8957	21.0517	41.9721	25.8537	19.0948	19.0796	27.9494
SSB	24.7142	55.4203	64.4679	74.9982	64.4214	6.41413	25.4561	10.0195	13.6574	16.1302	21.7136	23.8582	15.6911	25.0824	22.5446
ZNF334	4.82078	6.15603	8.90313	4.43271	5.97527	2.98551	9.92946	2.75232	5.35321	1.97745	1.39598	6.23935	16.0118	5.29703	4.75454
ZNF330	16.5043	24.071	18.0857	10.8055	29.6673	6.59537	7.19954	5.73739	6.79035	7.60827	4.25273	7.57122	7.19735	9.99576	8.45138
GTF3C3	7.05893	11.8447	11.6493	6.2794	15.8506	3.35495	7.72563	6.44337	14.9029	9.60762	12.2222	7.41384	1.70806	11.9958	11.962
ZNF33A	5.81415	7.89166	10.073	9.1239	10.02	0.885983	1.05334	0.222805	1.40663	1.87579	1.19399	1.10796	0.456311	3.04921	2.90965
SNRNP48	3.32391	11.0316	7.44891	8.59472	5.54606	7.83936	4.84344	3.33793	6.3568	4.69051	4.0557	4.26768	5.32217	15.0009	8.36205
GALNS	0.259486	4.34057	4.8386	2.70986	4.24843	2.55815	7.97247	1.06547	39.7578	17.8055	10.2374	11.251	4.34236	5.8314	15.3965
U2SURP	21.3743	35.8892	37.4041	33.8291	26.2273	38.1989	51.138	22.82	30.1163	16.7839	22.2284	20.8487	41.9974	39.9568	50.733
SNORA74A	61.1166	58.07	91.1901	69.0127	153.443	0	0	0	0.59435	0	0	0	6.64651	12.772	0.685391
SNORA74B	353.419	277.154	325.518	401.702	497.987	0	0	0	70.2689	50.0748	379.94	129.442	0	267.869	151.528
DYNLL1	57.2299	88.7556	107.222	89.598	155.507	10.983	16.8723	14.2982	21.4344	69.843	55.6273	21.604	12.08	78.2701	38.6076
DYNLL2	12.7385	8.25705	9.28678	15.2216	23.1359	2.42461	8.29328	2.68889	10.8348	5.69023	5.22938	5.50369	6.24496	10.7507	8.67572
PRDM5	5.84338	14.763	12.9713	9.68632	11.6814	5.58198	3.35913	11.9224	4.74524	5.80754	19.6385	6.97085	5.74486	0.334288	21.8211
GPS1	6.45984	5.09536	6.60735	6.82615	9.82943	0.688863	6.81703	5.858	10.7658	7.34864	11.1487	6.7069	6.13561	4.89117	9.18092
GPS2	75.4261	94.3677	89.9694	50.3459	78.7695	136.056	36.4435	37.9165	114.241	110.439	97.5849	89.673	147.536	71.271	81.8883
GLO1	8.39755	7.71013	13.5403	11.6599	21.5309	1.66146	5.24347	7.88418	2.83493	6.7233	3.41898	5.25544	3.23366	4.85184	2.41175
TTC14	17.8548	54.2509	70.3097	86.012	70.384	7.74586	11.5804	26.3024	12.8949	16.1764	17.2067	9.81055	9.74006	46.307	23.8614
TTC17	15.0077	27.8563	30.2646	22.8235	24.6262	7.27389	9.65116	21.0738	8.26236	18.732	22.3327	23.3726	9.76647	33.7136	22.7017
TTC13	14.6776	17.3371	24.2019	8.8994	13.4329	4.6343	4.73632	6.16642	9.74885	27.1399	16.4563	7.88986	5.17944	33.061	11.2787
TTC12	16.2428	20.3209	29.7651	18.9373	42.9582	16.994	25.3484	22.243	29.912	57.6723	42.1927	28.6966	29.0903	97.8611	60.4272
TTC19	19.2673	22.3547	34.867	20.9465	35.4882	4.36638	6.8103	8.63164	8.72913	8.1422	7.38021	2.67958	2.59744	6.58073	7.57109
EPGN	0	2.71378	0	0	0	0.120832	0	1.42614	5.3984	0.259937	0	0	60.3322	0.219853	3.40527
ZFP90	3.0543	4.85876	1.05673	2.65183	5.28666	6.12845	6.85018	6.47708	10.8235	8.35312	7.29355	13.3609	6.36366	8.60933	8.50651
RICTOR	7.94018	8.89004	10.0139	9.26963	13.1154	2.21698	1.8761	5.46623	8.40791	3.16654	7.52008	4.25646	4.74071	11.0618	7.36242
EGR2	11.934	96.5002	16.5449	4.51236	1.7602	11.237	19.1998	11.2487	4.12236	22.7198	1.25785	0.394116	6.4385	1.98519	53.8051
EGR3	1.56166	19.8827	1.69773	2.92376	1.13649	5.81221	12.1614	0.898308	3.41738	0.612193	23.6265	0	0	0.0838304	14.5671
EGR1	145.646	875.335	116.691	284.36	12.1359	482.618	527.214	17.6724	43.955	6.66542	285.876	19.3988	85.3229	2.69774	173.288
INF2	4.7424	6.65587	5.19985	1.52911	3.4947	4.20011	4.40833	6.58447	34.9464	10.8771	25.0793	13.6891	6.20781	7.50248	87.1024
PCDHA10	3.49713	6.63404	1.29305	1.71211	3.16098	1.35964	6.30334	0.265097	4.7957	8.88854	0.541837	0.0550402	3.28652e-35	0.512937	17.4488
PCDHA13	5.90623	4.56443	2.27073	6.39641	3.18304	1.68758e-157	0.982287	0.203287	2.60389	10.4008	4.03597	2.75238	1.12782	6.29952	13.9493
PTDSS1	19.9814	29.578	33.8418	21.7366	63.4021	2.30187	2.24848	15.4618	12.9584	7.2799	17.23	3.08934	0.710144	1.11131	2.0971
PTDSS2	3.7398	5.08568	7.65395	7.00072	7.19971	1.52073	3.79569	14.459	7.43911	15.578	7.40118	11.1122	4.98215	10.2672	32.4161
MLIP	8.60303	2.89784	0.0154101	0	0.709593	6.3157	11.39	3.52169	1.6979	1.18908	2.49372	0	0.797389	0	2.2312
CHCHD10	29.3574	20.093	39.757	43.6981	126.66	12.5775	11.4749	31.6492	41.5648	34.4892	14.312	56.3214	67.7281	17.1241	25.2173
OBSL1	8.897	15.8271	9.65587	4.67399	10.4435	3.79418	1.12152	6.79373	10.8707	18.4633	27.0089	10.4276	8.42115	14.401	20.2002
KIF16B	46.6741	48.5682	78.4578	39.3066	50.7572	18.1044	60.1685	72.547	167.619	69.1568	34.1663	57.717	52.3288	204.201	108.135
SFRP2	17.6406	2.42085	0.281928	0.558679	0.989101	0.133445	0.0171583	0.33798	0.224723	15.2762	0.073792	1.55527	4.39938	0.152688	0.166944
SNORD10	0	0	2.28562	0	7.37392	0	5.8308	0	0	0	8.06425	9.22677	6.31398	10.8371	2.60285
SFRP4	13.624	0.513076	0	0.0260516	1.66709	3.11993	0.0664461	0.867698	0.513999	11.9284	1.72823e-08	0.0476416	0.606553	0.161326	0.603192
COL1A2	16.1209	7.742	2.96122	7.78819	16.612	0.987259	1.79966	4.73273	4.20157	163.922	6.20127	3.32595	6.87978	2.31137	4.30617
COL1A1	20.2814	18.7059	7.66585	5.00943	12.7349	6.09329	4.24988	5.91737	8.65975	262.01	8.10434	7.2358	5.1506	5.20698	1.75288
KIAA1211	20.6356	21.4788	14.7726	9.89533	17.8696	14.8125	23.1026	11.0408	15.3846	30.7704	11.3385	39.3622	14.539	20.8266	29.9943
CEMIP	1.82183	0.631399	0.563215	0.154894	0.134561	0	10.9503	0.0362347	0.182441	0.0517488	0.592606	0.130204	1.31934	0	9.61819
EIF1B	6.16011	4.47021	5.27995	5.16196	13.275	1.38584e-192	1.70687	1.15709e-21	2.87305	2.24555	2.49527	3.05945	5.00802e-79	4.28971	1.26785
ODC1	14.0218	3.86298	9.01043	8.46089	16.1234	0.726887	1.27289	1.16749	2.42582	2.09081	5.26716	1.10622	1.23404	3.02436	2.34973
AADAT	3.70723	9.35859	12.7533	6.16709	9.34756	5.01339	2.96909	2.2506	2.79945	5.79774	4.55371	7.94798	4.32008	3.15533	5.50274
EPCAM	99.6677	154.918	210.73	331.923	293.973	7.81769	14.8284	7.83956	8.34043	35.0416	21.5156	18.8856	8.74681	38.1885	26.89
COL6A1	14.9418	15.2512	11.4741	10.2888	18.2205	7.07981	11.0717	18.8952	30.8713	36.539	53.1421	16.5639	6.51258	23.9002	20.9172
COL6A3	15.3542	6.96386	3.36709	3.21689	7.52584	2.42325	6.00297	4.24586	4.94205	27.1327	4.24079	1.44342	2.02424	0.811228	1.22815
COL6A2	27.4539	18.5893	11.1586	12.3437	25.1511	9.76684	20.9584	30.37	26.1621	26.6769	48.4139	9.97621	2.13937	2.76624	23.9859
COL6A6	14.4054	10.0007	3.62118	30.7389	2.04369	58.729	94.5804	12.2478	422.823	2.39111	23.1154	0.306666	10.5251	1.0202	92.1848
KLK12	19.4489	0	0	0	0	14.6293	16.1112	37.0205	6.15603	9.83623	0	0	0	0	29.7852
SPATA31D5P	16.155	0.388371	0.366991	0.0458382	0.750791	6.29309	12.2061	8.36078	0.119601	1.57593	0.674775	2.27307	7.22364	2.41084	0.0360632
PCM1	51.6012	67.4946	69.2644	81.496	69.6047	89.1258	133.326	107.417	92.9012	89.5606	140.626	124.037	143.148	192.053	173.859
MRPL11	1.03212	2.43203	1.24255	1.74934	5.44163	0	1.99311	0	1.36616	4.05411	3.77948	6.82128	9.0209	2.40197	12.7174
MRPL12	0.932815	1.80382	1.14903	5.01837	4.66537	0.191482	0.984003	1.25332	10.912	2.02654	2.24971	2.73606	0.0953922	0.906705	1.13331
MRPL16	4.30374	19.3575	11.4011	5.92528	20.9626	2.51871	0.370417	13.4875	19.3884	8.93061	12.1857	2.61753	0.358798	19.1601	5.35104
MRPL18	18.3071	7.85083	17.9591	17.2645	19.0972	0.933098	10.0315	2.2654	5.95153	2.23944	3.95763	0.708111	0	9.9999	2.71342
PLA1A	0.0227774	2.80332	2.56391	0.635352	3.17199	4.66172	1.12237e-08	19.095	3.14219	84.7521	19.6741	63.7718	3.97681	0	4.33398
OR10H5	3.1324	3.80203	0	0	0	5.61464	10.1407	10.9497	1.07935	1.07687	0	0	0	0	0.905622
ANKRD20A2	18.7632	27.0037	25.6299	25.8941	27.178	20.2025	23.4553	26.6227	14.2011	5.71297	2.78979	5.13194	2.80817	9.22615	28.0148
ANKRD20A1	41.8168	47.0596	47.7271	45.3711	48.1818	22.3429	49.8105	22.1053	25.4493	11.6512	16.4807	27.5019	23.72	23.596	64.3028
ANKRD20A4	16.9646	2.24442	7.54474	33.2563	28.6097	3.31002e-06	13.2217	33.4671	24.5652	14.5295	3.39987	28.0069	7.13317	18.2814	35.4062
RNF123	4.12621	8.62133	7.84289	8.07686	9.27317	3.234	1.38659	2.68535	9.54597	9.10755	9.66741	6.94046	2.12155	10.1086	6.79738
TMEM110-MUSTN1	3.40314	4.16654	7.91123	1.35116	4.34346	0.453903	0.395129	10.3053	9.50963	1.87679	4.62536	2.08646	4.22059e-07	0.269052	13.5113
SACS	23.385	46.7731	84.3976	50.1746	68.7469	9.09924	6.11524	20.5679	6.48258	15.3497	2.97248	3.37334	5.57997	13.7893	13.9112
MIR454	0	56.3304	0	0	0	0	0	0	0	0	0	0	0	0	0
GPN3	0.553063	3.15524	8.22839	5.08057	11.4729	4.35544	1.30179	3.41256	5.98979	3.62126	0.0509875	4.97889	1.04517	6.81017	3.82133
GPN2	6.88591	7.37863	5.88943	5.01978	5.55535	0.271812	4.03229	0	10.4625	6.62209	7.95127	11.6008	0	4.06419	2.18823
GPN1	6.649	9.30677	9.36194	7.52613	29.7404	2.90284	0.172311	7.44402	12.0254	13.959	7.88426	13.044	9.33581	11.32	8.20905
NFKB2	0.95353	3.59068	4.00487	1.67079	2.3464	4.11004	2.37714	1.57021	5.41556	2.63469	11.9758	2.50842	8.69915	4.00127	2.57486
DNPEP	4.25767	2.17504	4.7399	1.33488	9.83989	4.36907	3.14759	2.12509	2.78604	7.3199	17.6637	6.11288	6.31309	4.22877	3.75453
RAB40AL	8.24473	2.82145	1.75353	1.60326	4.12111	5.40699	5.1624	8.84158	2.94009	13.5826	3.72178	2.11877	10.0651	6.81778	15.7985
NSA2	42.0331	69.7981	57.5779	114.59	82.5379	44.2666	21.0264	13.5372	16.3472	18.6485	23.1178	15.9149	34.8307	30.4764	50.3607
PDZRN4	6.99721	4.06702	23.0339	4.22447	10.4718	14.6511	8.57537	20.1954	1.89398	2.23024	11.5872	8.03173	34.8467	0.826494	2.34445
DDX27	14.2297	22.5375	23.1789	24.6757	19.2626	34.216	30.8659	32.7952	38.5842	23.0674	25.8937	33.8435	35.2465	38.2997	29.7606
EMILIN2	19.54	44.1184	14.9172	12.0142	13.4225	18.4367	51.7645	15.0363	113.054	13.0913	2.57919	28.1155	28.4424	4.61509	106.967
DDX12P	2.80285	2.67374	3.6742	1.30351	0.928939	7.15637	4.72623	5.57607	5.44158	8.88211	12.8541	1.36324	0.0631844	3.89893	2.47838
P2RX4	2.13558	4.19754	6.53375	7.31308	11.072	0.166345	1.73951	0.623783	2.81446	4.90544	4.32621	4.70293	0.175863	12.2447	4.352
FAM27E3	89.6778	57.4113	13.3837	38.3368	28.6276	26.0188	144.725	112.647	69.7321	67.1807	68.1247	151.604	13.8063	107.028	174.109
FAM27E2	46.3727	17.0736	9.00894	4.16637	13.9165	19.8349	55.7286	66.2529	50.1042	34.9091	34.8551	90.8125	2.49988	43.6644	61.1099
RMDN2	8.52047	5.46857	6.77092	11.9432	3.45439	0.515316	5.84453	3.9299	2.13574	13.8045	2.49333	5.34171	5.10849	5.17148	2.70283
RMDN1	3.86854	5.64	8.44586	10.1993	11.6236	1.42635	0.645849	3.90758	2.94049	0.576474	6.08268	1.8278	0.553761	16.8456	4.77595
DENND1B	4.17855	7.36214	11.8482	7.1934	7.10112	0.626217	1.97503	1.61188	0.833302	0.938781	1.9667	0.44068	0.00493856	2.22162	1.04097
DENND1A	9.94079	18.0922	27.8615	13.1418	26.0073	0.923525	4.78616	13.7869	5.9374	11.2009	8.24647	11.9379	2.97325	25.354	9.10058
DIS3	4.40972	8.17256	8.67275	7.04441	11.8784	1.41354	1.66879	4.26368	3.51807	4.19215	9.30478	5.96029	1.19035	8.80219	7.86984
ZCCHC13	10.5871	0.517802	2.07793	0	0.0311648	0	0	13.7211	0.505295	0.36923	0	0	0	0	0
ERRFI1	15.2068	36.2935	15.0896	12.487	6.75969	8.8802	36.573	13.6423	38.6604	12.3195	57.26	24.9743	9.89188	9.00585	27.294
ZCCHC11	33.9483	71.8887	98.0416	48.1427	71.8404	36.4348	55.2769	29.4091	56.7133	55.3508	82.5078	83.0347	64.933	59.7175	103.623
ZCCHC17	30.2481	63.3506	43.8993	72.6111	50.0237	43.6982	71.8053	47.8143	26.0224	33.4146	22.6864	14.1369	81.7312	43.6276	30.7703
PTGR1	4.98325	17.3673	20.7451	11.912	31.8679	1.05193	6.72888	11.3225	2.60787	9.62271	19.251	10.6458	3.7847	45.6917	15.1545
PTGR2	4.82742	14.1165	10.897	7.73437	4.74781	0.17555	1.3158	2.85084	0.661751	1.73551	2.247	2.41506	0	9.9801	2.78
MTUS1	25.2459	46.6761	68.6983	36.3276	74.4729	20.469	26.4689	55.0687	21.2934	54.997	27.7543	38.8624	17.8261	100.59	11.0013
MTUS2	4.95365	0.387571	0.152	0.273606	0.472398	2.48875	5.69583	10.1084	1.19741	0.419282	0	1.04845	2.4773	0.531793	1.40624
IFRD1	7.79417	8.31865	6.6219	5.94094	9.56481	7.759	9.34497	5.65324	15.3846	17.1441	27.6248	17.9885	5.82743	16.6249	13.5082
ADARB1	2.73053	5.76996	3.75877	3.41243	3.61523	2.80942	4.64471	14.3576	1.75093	12.8467	6.18538	1.51332	4.55454	1.21166	3.56626
CHKB	6.2256	16.9501	29.221	21.5438	30.7493	5.71673	10.9302	7.50717	27.0589	16.2678	65.7839	25.11	0.626272	25.7853	27.9133
BMS1	13.2428	20.9678	19.1501	16.8685	18.2928	23.5067	43.0264	20.5036	35.1335	22.641	16.5023	35.5412	45.5019	31.8936	32.9899
DST	46.0977	71.1599	83.7958	61.022	81.7008	86.6001	28.4143	87.5606	33.6544	17.4371	89.6127	34.227	59.357	124.137	37.2204
DSP	61.9553	78.8851	122.873	126.838	132.298	44.8229	81.4915	25.5808	159.123	97.7522	36.4965	77.9555	171.388	87.3239	66.4056
DSE	14.3208	10.1609	14.3418	7.53239	12.1441	6.83252	13.8941	23.4943	11.1702	8.76936	11.4469	5.24413	10.3136	1.95103	2.863
PDAP1	20.2363	27.3187	30.1036	16.716	42.184	19.6555	13.9189	35.3652	73.3301	34.4788	19.614	33.5925	75.9744	21.0828	35.8984
PARGP1	10.5474	20.5063	19.8693	13.7809	14.2327	0.0791632	1.25766	2.21585	8.63664	5.59822	4.05235	8.14419	7.90079	12.5508	10.6486
ZNF83	9.68805	21.7484	23.1724	10.7731	16.6645	2.83102	0.693464	4.2742	1.20084	4.26212	1.12418	1.54152	2.53569	12.0496	3.49993
AUH	5.29684	21.2206	27.9157	15.0752	29.8698	0.205872	0.521831	3.21099	8.51948	11.0476	3.32544	1.66367	0	19.6879	2.74426
ZNF84	7.85998	13.961	18.3568	15.1343	15.8512	19.0499	17.5064	19.2504	20.2344	27.2161	18.1832	25.8566	31.1588	31.4044	41.8525
CAPZA3	6.53084	2.80497	0.675708	0	0.650475	0	8.01673	16.7897	0.274807	1.61179	0.514667	0.473373	0	0	0
CAPZA2	6.81859	7.89799	7.37473	16.6407	15.1681	3.25934	5.65667	5.20537	3.60325	4.0344	5.93303	5.82013	5.20075	5.94693	6.15136
CAPZA1	6.56553	15.4205	10.8601	9.38865	14.7034	0.441087	0.668226	2.94795	2.19681	3.85186	6.40704	3.22021	0.267722	2.79519	2.51241
PHGDH	27.8651	22.6976	8.54826	62.62	71.6092	3.56582	41.9827	11.9682	3.87717	3.33762	30.0655	6.28178	12.3711	9.3389	5.18399
KRTAP1-1	0.128924	0.0433743	0	0	0	0	35.2119	6.90872	1.33491	0	0	0	0	0	0
CER1	3.11068	0	0	0	0	0	13.9137	2.62129	0.241595	1.72598	0	0.608022	0	0	2.47028
OR2G3	2.52894	0.669501	0	0	0.110849	1.49007	0.822269	13.7678	0.245421	0	0	0.260304	0.741908	0	0
HIST3H2A	3.15809	2.02728	0	0	5.10089	4.1956	0	0	9.8385	18.1494	5.71406	7.3145	0	4.28632	17.6317
RGCC	0.201801	3.93552	3.00975	3.75866	10.1448	0.0494663	0.199832	0.149404	2.32573	1.14191	2.87839	5.50221e-10	6.20649e-08	0.138071	0.322513
LIN7A	0.940483	2.77776	1.07541	0.274585	1.41795	0.132377	2.75021	3.07315	1.24701	2.18781	9.3325	3.12658	0	13.6423	1.04501
SEMA6A-AS1	2.94448e-15	4.23735	2.1052	6.00357e-39	4.6801	0.849243	5.93828	17.0226	6.8174	19.7504	9.39474	1.69653	7.61758	1.87317	7.52932
TRMT11	15.526	28.6403	30.0148	19.4685	29.6599	3.8436	11.1838	26.7516	7.56631	15.9706	13.9542	11.6844	8.90174	10.1663	4.52548
NFATC2	2.9819	2.30536	2.49219	1.02669	4.39526	1.52276	1.31894	3.93463	6.13275	8.1912	10.5279	11.6095	11.4987	4.39924	3.61307
AP2B1	9.51579	11.6005	15.4727	24.7323	31.5898	1.91128	8.83765	6.10298	6.60721	2.61407	15.3426	5.05758	1.9635	8.18783	31.8705
NANOGP8	16.9459	5.47546	3.59098	3.1839	5.32655	1.53814	16.8007	29.4353	10.4159	7.38517	3.93774	21.2456	7.20789	12.7883	15.6836
PPP1R14B	2.64298	3.2243	5.90923	8.67838	11.2459	5.81731	0.497151	1.60935	18.2645	17.4906	14.6077	11.9592	12.0062	9.81281	2.61906
SRRT	79.5244	73.6648	67.6072	86.3722	67.0708	142.853	167.277	70.611	227.089	126.974	158.472	146.381	179.054	99.6373	146.538
PCDH15	38.0698	8.23104	1.81623	1.86316	0.539511	14.0328	33.5785	11.4799	7.93077	7.0428	0	0.982482	5.46811	1.81382	25.2491
ALKBH3	8.01172	14.6621	13.7574	9.72914	16.2049	0.95946	8.75122	1.26537	2.73647	7.56289	2.53738	4.14958	1.41513	7.98574	4.44448
PLBD1-AS1	11.1141	1.88142	3.0551	0.998733	3.22945	0.940096	0.0571544	0.0511725	1.89641	7.98985	0.0888948	0	4.72444e-09	0	3.77176
BISPR	24.708	0.796928	2.73909	1.27202	1.93486	0.131348	0.0842566	1.21091	1.9922	2.48228	0.433591	0.725271	2.40414e-08	3.03739	16.3314
ZNF717	15.7284	31.7133	43.1182	18.1579	27.1424	25.2076	7.39832	40.6805	54.7132	42.7138	24.0965	36.557	49.0359	87.5661	89.3446
FAM219B	2.0959	2.90783	5.20041	0.993154	4.10187	0.121823	1.3696	1.733	4.37901	23.1662	2.91368e-07	0.57489	2.98764	1.75376	0
ALPPL2	0.258763	0	0	0	0	21.1825	0.618058	0.348867	0.291604	0.0540015	0	0	0	0	0.0169648
SLC9A9-AS2	18.7738	0	0	0	0	0	0	0	0	0	0	0	0	0	0
NRIP1	3.76383	4.72179	5.42625	4.83729	8.55037	1.38717	2.86148	4.0984	7.96618	5.98323	4.65263	4.24301	3.16058	10.2782	5.13268
VTI1A	30.598	37.7941	41.2156	26.5032	28.1993	52.3764	55.5635	31.5092	88.4362	64.9382	72.5688	93.1766	92.2611	74.7544	100.949
VTI1B	6.78328	9.71168	11.5946	11.073	25.9266	0.880174	9.63993	3.61644	24.9353	18.8284	12.1741	26.6185	3.96758	8.006	8.0694
TRIM14	0.706309	5.07999	4.02178	3.00558	9.6823	5.90801	0.555375	16.156	6.29623	4.93235	5.12479	4.33119	4.46048	31.5541	3.3354
OCIAD2	0.997729	7.80453	23.2228	13.3409	37.8058	2.48811e-05	2.76875	1.90311e-05	1.90745e-05	13.4725	40.7871	8.42497	2.35456	20.279	32.2888
OCIAD1	8.98461	8.46397	11.2138	15.8264	31.2079	8.91579e-07	1.36991	9.98066	2.52869	4.58698	6.89687	7.73124	1.15427	6.02222	4.11809
TRIM17	8.39228	1.83364	0.714494	0	1.60069	0.0635882	5.09798	0.225497	0.155961	5.34157	17.2954	6.39854	0.325995	0.3318	18.3193
TRMU	4.96872	5.79874	1.05231	6.96882	8.28615	10.1871	2.56468	11.3997	7.28241	5.1451	2.28448	4.27376	3.90675	7.26952	11.4998
SH3GLB1	1.86587	5.80539	7.43989	8.03878	10.3538	1.95932	2.31259	0.409788	1.66862	3.16158	3.32944	1.04187	0.546082	5.06797	3.557
SH3GLB2	52.8562	66.4813	87.306	37.7298	86.4469	42.9674	40.51	77.2285	132.217	211.496	259.831	109.697	33.6708	100.638	78.6444
CHERP	3.6078	5.24052	3.64751	3.24312	7.5216	9.69727	10.6828	16.4801	31.3066	14.9452	35.3958	20.3131	21.3397	9.59591	19.5737
TRMO	18.2774	23.3367	29.8263	21.4895	26.3563	51.3249	13.3848	25.0853	26.4876	31.2409	24.4814	30.2746	13.8147	76.2243	32.0339
HELQ	5.48059	27.1334	20.1784	11.0591	12.5638	8.72629	15.5881	19.8817	8.52875	13.0251	9.69943	19.5794	21.5239	44.8988	21.7882
MAP1A	17.7112	4.07264	3.88309	5.28089	5.06857	6.85724	15.3261	20.6949	3.79728	3.95472	1.75277	2.56909	5.34726	2.93477	5.11771
MAP1B	12.5952	10.9418	9.77221	7.85378	9.2645	8.22445	22.7339	5.1103	10.4841	6.41594	10.2046	5.578	7.17362	50.9406	10.3563
HELZ	19.0328	50.4461	50.0768	24.9971	37.0552	43.4884	24.2588	37.5067	56.8114	65.4781	48.1304	62.8151	46.3705	56.5003	53.898
SMG1P5	16.9555	23.1821	45.7344	11.4624	18.7941	0.732445	3.21829	3.28663	5.94127	10.2385	7.77058	3.69514	1.68196	13.448	7.49451
SMG1P2	20.0744	33.9659	50.8702	13.1815	25.7817	0.088387	3.45093	3.48365	9.2521	11.3884	11.4941	5.49062	2.0065	18.1027	5.95945
SMG1P1	15.7591	73.5468	61.6791	26.1309	22.4723	1.02703	0.286919	4.87543	3.70863	1.84514	2.8428	2.88506	2.29657	9.66987	3.19369
TEKT3	1.47492e-08	1.13028	1.28696	0	0.511486	0.075233	2.16712	18.7624	0.603609	3.26162	0	2.7181e-08	3.60658	0.215113	1.63055
TEKT4	2.58014	2.57296	0.00965536	0.734094	0.691851	0.454622	0.824358	14.8624	2.62572	3.03277	2.3168	7.19909	6.38169	2.8241	0.0626474
CLUH	1.80575	2.29099	2.7983	2.06743	5.32914	2.13927	3.89167	4.47436	23.2525	8.91798	7.97638	8.65625	7.94415	2.85948	6.84618
HMCES	26.8348	48.0541	34.8598	70.6127	112.89	34.555	15.5726	24.8391	17.4064	39.9168	37.7566	86.0122	9.44728	23.3341	18.046
FOS	32.6257	416.004	27.2122	190.303	3.8151	65.5059	110.331	9.46503	8.67876	0.198307	47.7688	1.99458	13.449	1.48571	41.8596
KIAA0753	30.7518	33.7443	41.2204	18.0655	35.9425	24.5976	31.1341	58.2685	67.4238	50.2933	59.9683	79.813	30.0073	68.3002	80.0277
SAFB2	91.0367	99.709	100.148	62.2502	76.9636	167.472	160.757	147.692	279.285	257.67	235.046	189.705	402.796	159.477	256.764
SEC14L1	3.09745	10.0647	11.197	10.8867	17.4089	1.67925	11.0297	2.59413	16.4111	4.29984	14.6806	9.58769	9.37686	7.37313	8.33581
UPF1	6.46737	5.60145	5.09614	7.10915	12.8819	2.15185	2.44328	3.16004	14.7891	7.58851	7.94322	6.67187	5.11237	5.74117	11.1237
UPF2	18.3092	21.4381	24.9726	15.7077	22.8413	9.39791	19.0731	28.0493	28.6084	23.5844	21.3815	21.2342	19.2837	50.421	32.176
KRT6B	26.4572	3.52617	0.692744	0.208995	0.127087	46.8326	14.4624	40.9735	7.01219	0	0.556859	0.883857	0.574646	2.38614	1.38091
KRT6C	41.9979	1.28373	0.599613	1.18199	0.0666677	60.2229	33.8912	24.2926	2.91609	0	2.66414	0	0.152734	0.016402	0.454359
KRT6A	36.0128	0.747261	1.39629	0.261064	0.17353	43.3834	10.8502	9.20478	2.71851	0	0	0	9.72522	0.0152474	0.437215
COMP	3.24539	4.93313e-11	0.0225012	0.00337285	0.492271	0.709611	1.51886	0	0.704355	3.01673	5.08203	0.277668	29.2926	0	31.2003
PINX1	0.0225749	1.30176	1.87573	4.2811	9.82529	5.47545	3.80084	3.46653	10.2914	3.51563	2.17775	5.44742	2.5342	13.1173	8.17382
AEBP1	30.2675	25.6067	7.44674	6.66606	16.8906	7.5275	20.0594	5.51077	15.0692	73.2381	20.1257	20.2658	34.0792	6.74677	5.47934
GNAZ	2.00806	2.65205	6.93015	3.11485	4.08227	3.42302	1.94033	1.93127	15.0616	5.84119	2.05989	4.83657	8.09781	0.37319	14.6085
AEBP2	7.8102	6.18238	7.01229	8.17716	9.71578	1.62665	3.04802	14.7331	3.85683	2.28917	3.78724	4.22008	2.2067	6.92056	6.81477
LTA4H	24.9262	37.745	52.0375	35.9859	49.2802	5.08986	15.1315	10.7878	9.10658	22.5548	15.2284	28.9641	8.74276	33.0239	12.1821
KIFAP3	5.25116	9.46787	13.3158	9.88623	15.2171	0.300452	1.12657	1.05808	2.29462	0.901013	3.79664	2.22023	2.2529	3.55602	4.24641
MROH7	6.12963	12.4284	6.77628	4.39413	6.65701	3.56052	2.27634	1.05212	0.00292186	21.7541	1.24396	4.97373	4.10026	1.8649	7.09506
ZNF143	10.0265	15.4505	20.2147	26.8892	18.5535	3.44182	8.99343	3.92147	4.97732	18.2709	8.28657	5.96043	0.470636	24.5026	12.7001
ZNF148	16.416	28.4808	20.9475	16.2099	27.6725	26.1724	26.3589	35.0176	44.742	27.8378	30.0228	41.642	20.4238	45.2482	40.2254
DSC2	7.95039	17.9462	19.5627	15.3185	23.6955	5.54599	16.3907	8.71081	14.2481	13.1092	11.5726	14.9275	6.90783	30.8836	26.9041
MAGOH	18.0837	22.9066	33.7621	28.4709	34.908	4.55315	9.76008	2.05358	12.2858	11.3447	17.0934	17.4669	26.8862	18.2581	23.5587
DDX3X	31.3313	139.788	91.4325	73.523	100.112	6.35352	11.1546	20.0747	14.8084	21.323	32.8291	17.8175	13.2635	34.9929	20.8778
C20orf24	6.26167e-42	4.0736	1.94023	4.5158	7.18908	0	1.04448e-46	2.86392e-21	1.62504e-05	1.24987e-05	3.67481e-05	1.56046	1.86986e-14	14.607	1.93012e-05
SOD1	111.943	196.223	136.33	221.303	319.519	29.7123	33.6422	40.7028	58.0806	75.1635	44.6007	46.2781	57.9923	52.0389	35.3491
KCNN2	3.53632	0.0136236	0.0995228	0.0262557	0.334457	5.06248	4.24698	0	0.0134423	0	0	0.128013	0.517678	0	11.7014
PKIG	16.0302	3.65853	8.66261	21.989	27.8413	0.400555	2.69084	7.50481	4.20721	6.71996	2.81247	0.295027	0	3.59992	4.39578
NIT2	0.143386	10.0727	9.55495	3.90001	6.38244	0	0	7.21432	2.98356	8.3105	11.6962	0.692425	0	8.24507	3.08759
INO80	11.7035	20.3335	26.4207	12.7427	20.359	8.50588	15.9372	12.3215	13.5467	12.8552	14.9062	16.2564	9.11823	20.5753	9.61289
KANSL1L	157.245	404.263	576.133	275.633	475.165	90.6076	131.769	145.713	287.065	109.353	88.7994	186.487	117.354	106.9	160.737
CYHR1	3.84623	2.56393	5.40797	5.82813	5.65303	3.03133	4.8594	2.97175	18.3427	10.4833	10.2098	5.75241	3.63561	10.9132	9.34237
NUP153	13.3723	27.0094	33.9892	21.455	32.0681	12.3795	10.6956	11.0024	20.5602	13.0485	15.4109	12.5978	4.841	30.5115	14.7813
OR2F1	3.7071	0.79683	0	0.134631	0.137732	2.81731	6.42494	11.5968	2.10469	1.16535	0.581231	0	0	0.527156	0
CARS2	2.87758	7.23874	6.85151	2.68999	9.11156	15.8995	6.53666	18.3129	37.7662	23.6691	23.0395	43.6995	5.75272	15.9189	18.0285
GPKOW	9.44922	8.849	9.72939	6.80781	12.2345	5.88116	6.55913	9.04864	14.1546	10.1788	5.10839	12.664	9.46395	5.04433	13.9566
NANOG	13.3033	5.30476	0.723492	0.0163379	0.761636	4.2197	13.5943	16.2795	12.7342	5.76564	0.0801625	7.26162	1.86658	5.83569	12.8694
MAPK3	10.2749	13.1304	8.83713	12.3077	19.4227	4.6029	9.40276	3.39751	17.6815	16.3101	18.4891	13.3677	10.207	5.55799	10.0089
MAPK1	30.908	37.0805	46.7693	30.2012	58.3068	16.8038	29.8914	15.2759	38.2579	52.9538	71.7753	43.0983	19.7866	60.5585	52.8467
ERICH6-AS1	11.4919	2.37435	2.74758	0.107129	0	22.8952	19.4052	14.5532	5.53065	5.41422	0.843686	0.110834	2.62137	1.29176	5.8367
BCOR	15.5671	24.9549	24.2034	11.0705	21.7172	11.3237	17.6719	24.2198	54.5543	18.4444	22.2045	32.3669	25.1119	28.2991	20.6691
THNSL2	4.36658	16.2877	9.05472	4.74437	15.7491	6.93893	8.94754	8.84098	12.6613	15.6449	22.6228	6.46987	0	9.24501	4.04514
CCL14	108.923	91.1309	134.877	30.2904	80.1895	18.3267	47.4822	22.974	74.55	9.8201	16.6488	1.05624	2.61243	5.58326	56.1866
GPBP1L1	6.87179	6.93554	12.34	6.50964	18.5167	0.558814	1.52608	1.40369	11.847	9.05155	15.3547	10.5016	2.13608	3.73347	1.99247
TARDBP	7.00618	14.8468	17.8866	16.6983	17.4016	5.55298	7.16687	11.535	5.95207	10.3171	10.2124	9.76877	1.38115	7.84484	4.3322
SERPINA3	9.48195	0	0.559524	0	0.0446929	6.75478	0.0219942	0.964942	0.640959	0	0.519328	0	10.4429	0	0.0949739
SERPINA4	1.03721	0.146564	0	0.0809315	0	2.68231	1.31152	10.1216	2.26702	2.81908	0	0	0	1.95871	0
SERPINA6	0.0956069	4.51135	0.0193806	0	0.591851	1.5	12.3562	12.1209	0.640468	0.189446	0.354784	0	1.00833	0	0
EXOC6B	6.93839	14.7543	17.981	11.4563	15.5376	5.01424	5.13712	3.34723	7.8336	7.94733	8.57842	9.72684	4.66116	7.264	12.3652
SERPINA9	4.40953	0.462959	0	0.630038	0.185093	7.41218	12.8001	5.89092	1.95052	0.156554	0	0	0.942907	0	1.54892
FOXRED1	4.91236	7.18369	2.71353	2.00341	2.98779	2.21596	1.18587	15.9377	0.523976	7.3736	1.25429	0.519294	1.34763	1.28697	0.0730205
SNORA33	0	17.7077	0	0	0	0	0	0	0	0	0	0	0	0	0
SNORA38	0	0	0	0	8.61012	408.069	0	0	15.0156	0	0	0	0	0	0
PPIAL4A	63.2095	4.2871	4.05619	2.35138	0.384811	66.409	31.1248	0.211608	1.72653	9.81499	0	0.133314	9.0876	1.51286	14.9395
KCNMA1-AS1	19.9703	0	0	0.922881	0	32.0719	6.50446	11.5624	0	1.84415	0	0	0	0	0
PUDP	4.61303	5.4556	0.193974	1.75281	3.30691	7.98413	0.620253	3.33221	4.02096	1.78612	1.36981	5.92384	3.00959	11.8883	3.37388
ANP32D	9.4362	5.64836	0.994537	1.53407	0.545667	0	9.76256	0	1.44213	8.32873	3.13272	1.67909	3.14031	0	12.686
ANP32B	136.358	125.42	124.313	296.98	162.906	87.6058	133.76	4.75725	83.444	72.6769	86.6173	60.5483	84.2538	65.5873	79.3491
ANP32C	10.13	5.80856	1.80684	0.116278	1.33315	12.3125	65.719	49.6477	5.30015	3.11974	0.309445	0.0611922	21.4298	0.0643214	0
ANP32A	46.6359	31.3221	35.7521	22.703	42.3796	11.4589	22.9646	25.2942	16.8642	15.9193	35.5388	30.6883	27.7097	11.5879	8.28328
ALMS1	12.5152	21.8487	17.0603	15.1964	18.5116	6.41215	10.4163	7.22119	8.7103	9.26323	8.56304	8.94028	7.45821	10.2302	13.6949
MUC12	129.547	38.5173	7.65296	2.3704	3.72889	82.8756	142.88	117.694	32.9101	18.8139	4.98847	4.13209	46.8241	9.62906	43.7696
OR52K1	21.4129	0	2.55542	0	0	0.940734	2.36136	10.0511	1.37687	4.1489	0	0	0.609301	0	1.9136
SYAP1	7.96761	7.47999	9.26782	17.3722	19.5728	3.9705	2.15903	2.18304	4.6791	3.6816	6.84342	6.63233	7.41061	6.82492	3.54956
OR2L5	3.03223	2.60551	1.66005	0.201423	0.328692	14.937	25.5574	32.3063	3.71996	0	0	0	0	0	2.92281
OR2L2	11.1613	0	0	0	0.262702	16.8291	6.93494	11.068	0.323877	0.370442	0	0	2.07525	0	0
CTCF	9.06392	18.111	19.1562	29.5017	19.9428	14.2379	9.52126	17.0421	19.7443	13.5459	13.5922	18.6314	11.7064	19.448	16.0097
OR2L3	32.8389	1.9438	0	0	1.8352	6.57437	18.5112	37.6179	6.02472	4.40379	0	0	25.0539	0	4.05704
RASGRP3	2.43918	2.27192	4.33761	4.12947	5.1702	1.46378	0.0224784	3.49796	0.0986508	1.16265	1.72977	1.26089	0.116668	10.7579	1.6656
C7orf25	8.4134	4.97137	4.50942	3.1476	8.54475	2.72285	0.378471	5.982	5.50553	2.99532	3.19276	5.46534	2.47452	10.5851	7.13724
ZNF429	2.64403	5.89104	4.45726	5.20992	5.64452	5.36818	5.4775	2.85433	6.74507	9.36324	4.89082	8.28063	4.16672	13.8388	7.81744
CCDC181	14.954	24.397	42.6401	18.4738	21.2853	31.1062	48.4717	38.7344	36.417	36.8684	13.2194	45.7381	11.6616	76.9226	46.0606
CCDC183	1.41535	5.43767	4.55818	3.97054	4.4763	6.00088	16.7325	3.0295	24.9781	60.2552	15.83	31.7211	0.251563	7.71007	39.5775
NEDD8	89.3396	101.807	131.956	101.311	205.816	13.0392	18.1053	2.99317e-09	26.2963	45.3569	13.9456	49.8491	6.72622e-88	21.6725	28.6683
NEDD9	21.35	4.76113	13.6199	2.79096	7.60729	4.22581	6.02113	20.174	18.3826	6.27995	6.41921	4.11659	10.2211	4.48671	4.42903
NEDD1	4.00116	12.2686	11.5021	8.96403	14.9973	2.02619	4.02519	2.96374	2.14377	6.93092	2.52266	1.66272	0.664028	4.20148	3.39605
NEDD4	9.12476	9.58812	10.3308	4.75647	8.27378	2.80737	6.10583	8.68096	6.39181	15.5938	7.20892	19.7345	2.97034	1.48848	1.13285
GARNL3	16.0629	24.868	23.8196	27.913	23.7177	8.89118	31.7397	24.3144	21.5597	12.057	19.1839	12.8037	6.44767	2.82255	70.3989
VAC14	4.3645	4.1255	5.67383	4.83635	7.96148	2.92815	1.69924	6.93642	14.7217	10.571	10.3709	6.45453	0.840611	15.6671	16.9496
HIST2H2BA	4.37008e-06	8.11828	9.39157	2.04194e-09	11.198	28.339	14.9589	7.43735e-05	1.9249e-48	16.4725	0.601754	45.8099	4.20405	11.4163	1.70107
LMOD1	16.6151	15.0068	16.7823	13.5829	25.436	14.0233	16.5253	12.7819	30.7508	41.8606	93.6886	24.0511	14.828	3.42349	29.1302
LMOD3	12.7121	2.14888	0.0250246	0	0.175617	3.76982	13.596	9.63766	2.36458	3.60004	0.458664	1.20247	74.2377	1.82994	0
LMOD2	10.2817	0.558578	0.295331	0	0.0292574	3.39061	5.08699	7.37231	2.60975	1.1136	0.463974	0.0920565	7.63357	0.383897	1.85019
OR5W2	6.89645	0.500165	0	0	0	5.08877	5.65132	11.9536	1.5076	1.54166	0	0	0	0	0
SS18	8.5529	24.3306	29.9578	17.4013	34.7811	5.46972	18.6338	10.5547	23.2933	23.4148	46.0653	21.5567	10.5843	49.0594	43.2862
LINC00391	1.03637e-08	0	0	0	0	15.9478	0	0	8.0611e-09	0	0	0	0	0	0
SMIM24	2.85992	0	0.000260486	0	0.0855909	0	11.6859	0	2.14695	0	0	0	0	0	0.000385117
CSRNP1	3.68179	16.1108	6.01728	3.39858	1.4524	2.85472	4.59351	2.5302	1.46593	2.67573	8.33848	1.29042	1.31744	2.53544	1.20376
COX6C	8.3064	10.5431	9.04134	8.95328	19.6569	0	3.72412	1.11762	6.78689	3.41689	3.41414	3.64328	2.62758	7.22167	4.33182
BUB3	1.43311	10.7568	7.44304	10.8324	13.0435	1.21382	4.02115	1.37059	9.13375	6.46576	6.8394	0.680484	0.686529	6.64902	7.96279
NASP	72.3996	113.833	103.624	83.6957	64.7974	104.348	68.5568	66.0535	99.6933	112.851	103.353	138.837	126.764	83.3776	72.3869
TMEM131	15.9833	23.6329	42.0462	24.0797	34.6128	13.996	15.8506	19.3142	50.4759	17.4748	17.654	23.8263	24.3373	49.9889	36.1793
TMEM134	0.912376	12.5726	7.44569	4.35444	16.0572	12.5778	6.70871	0.0386371	14.736	41.0014	54.0159	26.3267	14.4372	14.0023	8.56084
TMEM135	14.2062	7.67514	7.88045	5.50498	9.67696	5.05332	10.3954	7.16141	0.944739	1.5449	1.77784	0.560077	3.54728	1.79327	1.07971
CT45A10	0.0211016	0	0	1.67804	0	0	0.0621867	0	2.1536	4.87722	0	12.0535	1.36899	0	0.675293
DSG1-AS1	0.109333	0.0164974	0	0	0	0	49.2481	16.7054	0	0	0	0	0	0	0
CDYL	22.2826	37.3341	21.5168	63.8953	47.6872	75.5339	123.362	55.5117	168.471	51.8987	113.96	86.0677	180.317	37.8396	90.6861
HCLS1	8.55063	4.87146	6.74733	1.75753	5.29514	4.97618	3.57254	10.4861	7.23188	13.0448	13.6083	7.61729	7.22621	3.49829	22.8423
KRI1	19.2646	13.27	12.5016	4.1893	15.3432	9.81115	24.4939	21.4898	53.9047	35.6383	24.4232	39.4619	54.2557	17.5271	31.0384
TECPR2	17.4136	17.4878	12.9402	15.4856	9.69383	20.0904	11.9122	18.0649	22.2491	14.1706	13.5795	9.75338	20.7288	13.6339	19.8153
COQ5	4.81428	8.456	27.5555	10.6923	10.6293	2.04964e-07	6.3212	1.36202e-07	5.64503	3.98155	5.22971	4.21707	1.94133e-07	17.9786	9.01112
HCG4	15.3827	2.97696	1.27399	5.99282	2.20132	0.259333	2.3047	0.223912	0.0376072	1.33915	0	0	0.097338	0	0.243279
AUP1	13.4572	3.13213	12.2888	2.58826	18.4695	3.99343	0.00774412	1.07448e-09	1.25985	4.15703e-44	1.42678e-46	1.35421e-51	2.59414e-07	3.36984e-39	7.67259e-32
LIMCH1	70.5712	95.4704	88.5554	112.262	103.884	191.456	47.4544	110.476	164.89	45.124	162.724	120.225	166.21	145.676	37.6706
CLDND1	5.12235	3.89537	13.1203	6.1072	7.54063	4.0685	5.70425	20.0816	2.31947	3.31453	1.05339	2.42165	1.56911	2.98081	1.59421
GAGE8	20.2499	0.154777	0.217559	0	0.0222252	0	0	21.077	0.0892929	0	0	0	0	0.477884	0
PCDHGA9	7.73165	3.43319	5.08712	3.21832	3.22934	2.49856	7.91079	6.09346	11.1686	9.25434	10.8528	6.34801	6.49661	6.482	9.72822
PCDHGA3	5.04773	1.64966	4.99483	1.95234	2.09682	1.25639	6.28321	7.45935	25.9166	0.70709	6.90465	10.667	1.39532	0.374632	6.34554
PCDHGA1	2.88728	1.8581	1.05435	0.320972	0.0979277	0.263793	2.02111	8.95485	4.06872	0.0778801	0.0292063	2.74693e-88	1.10738	0.105715	10.3972
PCDHGA6	10.1693	7.30545	5.17816	4.52801	3.50989	0.424836	7.78567	11.0327	19.6589	7.19615	16.1242	6.83911	2.35311	1.50488	7.47402
PCDHGA4	4.84336	5.55645	6.14687	3.78653	4.04773	3.76755	8.97581	7.08839	14.8016	3.47909	8.38116	6.9737	1.0533	0.836464	5.79843
PHF8	2.48036	7.27188	5.39932	3.95254	5.34745	7.78419	8.34867	13.5204	13.0825	12.0909	16.3293	11.8283	9.26122	17.0652	10.8375
WWC2	8.33738	10.7003	12.1183	10.0427	13.8318	4.6836	2.47639	9.25236	10.6816	6.50442	13.7682	9.26646	6.96918	2.07871	6.49922
PHF6	4.02103	12.5508	16.9898	22.2591	19.6418	7.22051	1.68373	1.64895	3.55156	4.47193	12.4442	17.9284	2.59408	68.9282	3.60724
PHF2	7.77087	9.73352	6.70794	9.57786	11.0594	11.1185	5.62426	9.00256	14.8266	13.6474	19.7636	15.5105	5.1006	9.02394	12.9197
PHF3	41.3985	73.5248	74.3687	82.392	71.4237	67.7387	70.4058	56.0618	61.223	64.7205	68.7904	69.1049	136.922	78.1661	87.9033
PHF1	0.807002	7.29135	6.83934	4.61861	6.20347	6.30144	3.78929	12.1144	16.0586	11.8791	15.2912	5.7081	5.49497e-08	8.08636	10.5014
RPS26	48.8099	33.1868	28.9296	78.5648	96.5959	6.78283	43.6791	5.55329	7.92496	53.3207	22.2957	9.46995	18.2303	18.0996	26.0691
RPS27	48.151	38.82	39.0941	65.3282	142.854	1.99273	12.9493	14.2117	11.3668	39.1671	54.8352	28.5848	13.4404	21.7127	15.7283
RPS24	878.174	1014.33	766.602	1468.97	1992.28	386.498	354.107	119.039	352.872	767.661	354.489	493.301	313.685	755.254	549.655
RPS25	297.418	400.106	431.244	414.108	738.932	53.3905	36.4048	42.3619	83.3461	219.834	116.94	115.588	146.571	168.102	106.757
RPS23	30.702	21.3915	19.6136	26.1078	67.2337	4.22311	8.03409	0.400119	19.1526	22.9755	8.32886	9.25347	10.9978	8.53246	13.0075
RPS20	298.303	245.954	182.553	293.372	651.226	55.3667	67.6437	10.8908	109.642	224.544	107.941	141.291	88.7138	66.9463	70.0859
RPS28	6.29621	12.6329	16.038	55.7849	75.9252	42.4249	4.97722	2.06748e-05	5.39859	57.2613	10.3118	2.35592	1.69728e-05	0.708446	2.65854e-37
ATRN	11.3726	18.6245	18.1737	16.4417	24.4445	0	2.09145	9.97853	3.64287	2.46245	7.81511	3.38433	0.143988	4.27799	2.57503
OR1E2	41.3247	13.0106	0.350304	0	0	13.3902	23.4334	17.7203	4.57874	0.800357	0	0	1.35639	0.689579	4.10109
OR1E1	31.2886	4.51432	0	0	0	0.130471	5.42263	35.8102	2.16689	2.668	3.09492	0	14.8128	9.58609	3.76623
CHMP1B	14.5463	10.3278	5.83789	5.83403	8.96825	6.54242	11.1064	10.7531	13.2365	19.9374	29.736	10.1093	4.29867	5.82591	20.3259
PREB	11.3984	1.77097	4.59605	2.14668	6.60269	1.44251	0.902473	0.0673344	3.0863	2.00964	2.74128	0.694966	5.39205	5.59119	2.3218
GOLGA6L5P	101.662	83.9135	143.377	108.073	115.102	406.019	90.084	217.716	325.027	292.972	433.215	362.422	1208.89	104.902	38.5318
PREP	4.71563	5.72783	14.0939	9.36536	19.6243	3.65008	0.562995	1.41141	5.66693	6.4943	3.02094	1.01125	5.89746	0.250871	6.18233
VPS29	6.80425	3.46435	8.34957	7.73007	13.9938	0.980874	1.80615e-06	0	1.54426	0.0698357	0.674114	2.42716e-19	3.73788	0.694567	4.45434
ZC3H6	10.9629	13.6413	10.7442	18.1091	10.2855	21.7829	16.8676	10.4594	9.5138	6.89149	10.3041	9.90429	7.89795	13.0889	15.8505
NBAS	10.211	19.2914	22.0462	11.8964	22.2175	1.31989	4.65533	11.3554	3.72131	4.28984	5.38044	3.00788	2.54821	8.95333	5.66227
LBX1-AS1	0.525748	0.379739	0	0	0	0	12.4176	1.29294	0.411855	0	0	0	7.13645	0	0
NIF3L1	3.39867	8.00969	7.86855	4.54995	10.5023	2.09093	3.70315	6.26892	1.14598	6.14156	4.23097	0.899459	1.8941	3.99684	6.51852
TMBIM1	9.23226	3.78487	10.9567	10.3136	31.9334	4.01162e-09	0.0293406	1.01333	1.60697	0.454262	0.755485	0.965134	0	3.00633	1.43404
DRD2	9.75987	0	0.967414	0	0	1.30969	4.48809	8.76948	0	1.06339e-08	2.1127e-09	0	0	1.25811	18.6893
DRD3	0.729135	0.367973	0	0	0	4.23092	7.04807	18.226	1.42518	0	0	0	0	0	3.03812
MGMT	4.25045e-07	3.91112	2.60538	1.69527	9.4078	1.24562	2.39318	0	2.89247	0.80326	11.9752	4.22274	0	7.21026	6.50052
GLG1	18.7211	33.6073	31.1061	21.2025	39.3184	4.52714	8.31052	13.3618	11.3757	8.31971	9.33384	5.89629	9.03599	14.2696	7.18526
TTC9C	76.5867	18.9768	12.5209	11.6406	11.1325	29.8299	15.9627	7.30757	7.52701	7.70923	18.7324	12.7727	14.2347	19.5807	4.27146
NOSIP	4.76489	4.49301	2.84893	3.12397	5.45523	0.600545	0	0.116819	10.7689	5.57046	4.68186	2.9203	4.67971	2.21069	0.42644
GOLGA8IP	17.653	13.3413	4.8585	7.48273	6.60636	49.5185	29.6088	15.3424	34.9159	18.3286	65.6027	13.224	18.8433	15.6956	11.8362
ENTPD5	12.405	5.05628	5.00179	2.78952	8.48473	1.60149	1.72402	13.1005	1.95486	2.22354	1.04191	1.05064	0	1.7236	1.19388
ENTPD4	4.30118	11.7901	13.1081	8.88793	12.3368	1.87455	1.83932	5.20511	4.21088	11.1451	7.49885	6.24334	2.88457	5.69188	2.18533
ENTPD1	2.63067	5.94846	8.6334	5.49738	9.34171	2.86223	4.51249	0.0701432	5.08687	5.80801	5.76447	11.9376	0.0405911	6.0331	2.94861
SNAPC1	7.21986	5.74508	7.34447	6.47533	6.85916	13.1747	8.1767	7.37719	10.8581	12.522	5.08612	29.446	2.05119	11.7635	12.9171
SNAPC5	12.7856	1.03038	12.3743	5.63628	9.72213	9.33384	4.64622	5.21055	4.67111	9.00953	1.90719	5.26409	2.92682e-18	1.06849	2.25504
SNAPC4	2.51329	2.68647	5.73426	1.50001	5.19365	3.20297	4.28516	4.06711	12.2605	9.31286	9.24883	8.69617	1.01995	4.82542	9.77583
ODF2	49.0495	52.6792	52.0123	33.6925	56.6945	100.426	157.211	70.0159	131.193	120.594	133.382	194.86	75.751	61.5959	115.964
RNF8	8.16975	6.00977	8.19015	4.69604	7.76902	6.39907	8.32015	10.3035	22.9401	14.3612	14.6592	16.1814	13.7057	16.12	12.2926
LINC00843	20.3542	15.3381	24.0167	1.81914	15.1416	1.19236	1.19581	0.0568508	5.0764	13.7291	0.713014	0	0.0204974	4.89066	9.64061
LINC00842	165.52	40.1674	4.71248	0.0021091	0.701807	0.481391	49.2538	0.173071	8.05519	22.0336	0.0104267	0	38.28	0.010301	12.016
KIF3B	4.71959	5.24903	7.65926	10.2692	14.8104	7.57583	9.71708	5.95436	10.2485	6.417	3.62042	4.96768	7.13179	15.5502	10.0524
KIF3C	3.1503	0.863349	1.18775	0.776935	2.83332	0.369459	4.27261	1.14231	6.46514	1.48139	0.365163	2.52475	6.64614	10.0419	1.04916
KIF3A	24.3678	26.8793	30.9765	25.1895	24.9795	54.1931	71.9456	50.8557	83.8424	36.7237	43.6573	70.9736	85.5307	96.6719	127.27
STAMBP	19.2835	32.6381	33.6632	41.2246	35.8358	29.1678	46.8075	30.9653	27.1597	12.4722	32.4411	27.3433	23.6254	37.2472	58.7488
FAM209B	0	0	0	0	0.120519	0	0	18.1772	2.0651	3.46848	0.126797	0	0	5.14026	0
CGB8	9.24657	1.0271	1.37011	0	0.00733939	1.12807	3.81049	10.2434	0.736157	0	0.382892	0	0.160958	0	0
CGB5	9.33708	1.03715	1.3835	0	0.00741101	1.13918	3.8481	10.3445	0.743257	0	0.386611	0	0.0113395	0	0
CGB1	11.7734	1.30777	1.74368	0	0.0093377	0.143844	0.38557	7.50731	0.933616	0.379359	0.486522	0	0.204934	0	0
SNORD99	0	9318.4	0	0	0	0	0	0	0	0	0	0	0	0	0
KIAA2012	13.6681	4.50484	0.446198	0	0.00533944	0.845483	26.7049	10.9564	0.341938	0.794775	1.20323	0	1.4367	0.315264	1.38786
SNORD92	0	0	0	0	0	0	0	0	6592.75	0	0	0	0	0	0
CNTLN	16.0757	33.3843	26.4996	25.4568	20.0486	70.1543	47.529	56.4536	34.8717	23.2672	43.4201	43.265	23.2946	45.2352	47.4811
ADGRB1	0.863527	1.69547	1.24787	0.0975073	1.30782	0.0529042	3.87477	0.939038	9.9272	0	0.0440344	1.23645	0.0378096	0.0064999	16.7233
CCDC25	8.64478	8.77571	10.9756	12.0696	14.987	1.93942	11.2838	0.215973	3.3826	5.21587	5.77272	6.19771	2.03235	7.37793	7.48962
ZEB2-AS1	0	0.3614	0.0448068	6.73523e-270	0.103401	7.04995	6.67116	1.09483	3.40797	0.124022	0	0	16.0339	0.283953	1.51689e-27
DCAF5	18.8865	21.136	27.061	12.394	19.5985	20.7772	20.3683	29.3402	64.3704	43.9038	37.5458	49.2019	38.7134	32.2199	31.6944
NEDD8-MDP1	8.03532	9.36693	8.72291	2.11144e-10	22.9066	6.41559	9.02278e-24	3.94643	31.0445	11.5848	23.0489	0.283842	26.1035	14.9219	16.3746
FAM96B	13.9948	4.85484	3.47584	4.46931	12.2757	0	2.32661	0.952372	10.8338	3.89301	10.5755	3.65029	2.42891	2.11613	2.56627
ERV3-1	3.20047	10.3804	14.3231	6.13054	9.60954	0	0.332801	0.424383	0.55182	3.34983	0.48919	1.4348	1.43748	1.7326	0.589964
APBB2	13.8873	8.70964	10.6105	4.94316	10.5583	9.0102	7.66268	15.0953	32.2589	15.3612	49.0313	24.8048	19.5319	9.87625	24.9827
UNKL	1.85442	1.34692	1.55935	0.453477	1.60736	1.91438	1.33187	3.75519	10.1718	5.57954	3.49689	5.76358	4.21459	2.86191	9.69345
WDR6	11.5743	11.3179	12.2746	8.95844	17.1912	4.54171	3.88631	4.44731	3.57167	11.0238	5.14204	7.54121	2.74864	5.99393	2.96243
DIAPH1	28.0796	35.1568	60.3601	39.9232	50.2739	15.6172	40.5244	14.5901	77.9964	46.4683	57.3116	46.7486	44.1661	57.4296	63.5055
DIAPH2	13.7944	28.8209	23.2529	28.2484	23.7382	11.7032	22.3963	29.7186	20.1635	19.3085	20.0154	21.1325	6.99622	62.285	15.0921
SMR3B	3.78524	1.18742	0	0	0.410036	20.0513	7.9785	46.0489	2.86737	1.44593	0	0	0	8.52004	7.34386
SMR3A	20.9393	11.8225	0.177755	0	1.3676	4.52612	21.0988	23.8051	7.72167	16.1283	0	0	7.11254	10.4953	0
COX6A1	124.244	162.742	191.939	298.209	485.077	17.2582	44.5321	0	133.662	106.177	105.787	104.533	178.049	82.4694	38.4977
NDNF	5.26308	4.50778	3.23323	1.6178	0.989246	0.539617	3.5952	4.85429	1.17977	0.597638	0.684992	0.753838	18.1331	0.862763	1.42705
XIST	789.746	3595.85	3537.96	5059.18	1829.01	637.014	705.106	1480.66	1894.64	1826.79	1942.28	1778.23	359.102	2529.38	171.754
GABRR3	6.19851	2.19563	0	0	0	1.10836	0	13.9512	1.67168	0	0	0	0	0	0
RNASET2	11.1082	9.81182	9.10343	13.8487	19.4454	0.487042	2.28493	0.602074	4.37286	2.08468	8.91779	3.09906	4.78319	3.07945	0.0934799
TRIM52	3.44677	5.80057	10.7801	5.94232	6.90811	15.7186	9.7269	15.507	45.5429	17.1577	11.9049	20.3861	13.2854	23.363	28.7998
CCNDBP1	4.51114	5.26512	6.6887	6.14084	14.2958	3.89809	3.4528	1.8533	3.29809	5.35649	5.4277	2.70693	1.13671	15.3221	1.13008
GSTZ1	12.5392	3.45653	7.31706	7.53149	9.80148	3.26498	1.10839e-07	0	2.68748	5.89245	15.6269	0	1.38618	3.0644	9.44981
KRTCAP2	37.4515	71.0078	74.6678	76.4783	112.173	0	9.7396e-09	8.42674e-67	26.9073	27.5673	61.132	48.3908	3.23235e-51	24.3872	0.000212633
KRTCAP3	1.10263	10.6074	4.40694	0.547018	4.43468	8.227e-07	15.4927	0.391757	5.50214e-07	1.85315	6.28085e-07	0	0	10.6386	0.155808
RPL23	374.729	381.922	385.721	346.226	703.974	76.398	124.377	85.1821	135.952	291.466	115.528	158.945	63.6306	140.906	131.377
RPL22	29.459	28.4867	36.7521	44.5766	88.2679	1.68046	25.6718	0.781099	14.9491	28.3871	11.6027	15.1677	10.3579	0.142502	3.87629
PRMT3	13.5664	4.75744	10.5633	8.9877	15.2359	17.1338	20.5584	22.7586	21.2731	31.1454	31.0393	31.5295	19.9141	63.9663	29.045
HSD17B4	26.0256	63.1786	67.5057	70.421	90.088	5.48923	9.35716	18.6531	11.2102	16.9879	22.0031	11.0649	11.4834	23.1783	18.5282
PARD3	20.7247	33.3732	32.9761	24.7937	32.9796	39.659	22.9099	28.9718	44.7129	39.7041	53.9906	48.7664	35.6927	44.3235	44.0018
PEBP1	26.0044	52.0215	56.2808	105.617	112.915	10.4612	20.1911	23.0205	21.3467	59.9686	74.823	34.9303	14.5007	24.3534	52.742
PEBP4	13.3995	5.26916	70.5631	16.7828	33.9032	0	17.5229	33.5436	1.50128	1.4271	1.01132	0	0	17.8385	0.138912
CEP192	5.64472	8.06967	10.676	6.52416	9.14121	3.08605	3.23284	4.86024	3.95574	9.39954	5.76466	7.86828	6.5293	10.8731	8.49673
UTP14A	11.1774	10.904	13.266	15.1578	17.6201	14.9229	22.1039	10.2204	17.2912	15.2659	13.7892	17.2667	10.4321	20.4205	15.7831
TNFRSF21	10.336	10.7181	4.60387	2.54219	5.23743	2.22741	1.82548	5.31389	11.1734	24.572	0.775779	7.97837	1.24797	2.34548	9.81321
UTP14C	12.1972	15.7005	12.5621	20.0196	19.2393	15.5131	18.9223	6.58883	14.2146	23.4403	19.1812	18.918	14.1574	22.291	26.1345
PROSER1	20.1798	27.9308	31.5862	24.9158	23.1286	18.5858	10.0497	29.8539	22.5741	31.9886	41.1141	40.2323	5.87385	22.1697	22.897
CNOT1	31.0145	51.2451	66.5965	42.9913	75.3845	13.0824	22.3875	35.3064	33.015	28.2993	33.9445	26.3271	25.3786	50.4895	39.6375
MAMLD1	6.1805	1.95751	2.51145	0.59343	0.874452	5.81116	15.7868	9.65988	15.5774	5.815	11.1806	6.7222	2.55548	67.8042	8.54435
HUS1B	7.84611	0.297434	1.70156	0.397713	1.97045	0	1.49644	0.196079	13.6862	0.62522	9.625	0.115776	0	1.7777	0
SLC29A3	15.0627	8.98629	7.91002	11.8667	9.62096	13.2624	7.23478	41.698	5.36886	5.15233	7.30801	2.57129	1.31243	3.28487	1.1695
SLC29A2	1.56534	2.70191	2.28191	2.99901	4.03336	1.93196	2.70936	8.68443	9.52438	8.03059	11.0694	5.85998	4.73976	3.42373	3.19602
SLC29A1	12.8068	14.7615	16.4828	11.8655	20.0858	4.60651	0.435107	2.98618	14.6206	11.7815	14.481	5.59537	1.20566	12.4044	2.17936
FRG1DP	14.8186	14.5121	11.8247	17.9482	16.5699	12.2231	17.7618	2.29488e-223	12.9417	17.5414	19.041	15.2325	2.33588e-80	17.7122	24.3449
HYDIN	9.05985	19.2667	32.9453	13.7506	20.4125	7.06924	9.94148	5.82649	12.8085	19.989	5.45821	25.3225	8.10579	22.8847	29.5263
C6orf203	12.8732	34.837	25.7778	17.0225	21.0781	21.6049	7.44798	24.8285	29.0614	6.79267	13.5735	9.19987	19.8347	33.1963	9.67655
STAM	7.62253	12.7026	11.6242	8.72011	15.36	1.14914	4.06862	6.62225	3.52223	12.0718	7.31282	7.69756	0.410453	8.25923	6.83106
RFC1	23.9349	31.5565	38.888	31.1955	47.5476	33.7407	25.5201	34.5643	35.2491	38.5709	61.3445	44.8419	44.2905	49.3924	58.5611
CBX8	8.19929	1.87771	2.47694	0.448419	1.12212	0.205883	1.56616	1.70711	0.228007	1.04027	3.14178	2.7043	14.4163	0	1.88635
CBX4	5.18434	5.49061	4.94118	3.20338	4.99448	8.78614	4.64781	6.94693	20.9631	12.3403	17.2682	16.0699	5.35466	4.33432	14.017
CBX3	5.7423	11.1978	7.51209	11.8625	8.63344	2.57713	5.13991	6.49058	7.8536	10.5674	6.41746	8.25973	9.81832	11.6739	8.91355
CLASRP	34.0263	61.0516	61.4204	31.2363	45.6261	76.0537	78.3524	87.4925	211.428	190.255	187.202	139.654	190.536	49.2007	114.719
CKS2	0.984162	10.7842	1.02413	1.9575	3.18954	0	0	5.07132	0.0887037	3.01805	7.91161	0	0	0.103978	0.0746232
SHOC2	7.43183	6.08822	13.187	12.8835	17.9553	1.08643	2.8914	5.25059	2.62943	4.25169	3.77301	4.29137	1.77492	6.73763	3.02059
HKR1	2.64911	3.09872	1.99911	5.16962	6.85674	1.17426e-06	1.77892	7.87135e-07	7.77651	13.4087	6.80137	14.1114	1.07668e-06	9.58646	11.2589
OR10Z1	17.8782	3.08983	0.264585	0	0.0272856	7.85863	14.9753	9.6397	1.57094	0.415594	0	3.41767	4.0175	2.64073	2.08591
ERCC1	10.8728	10.9784	17.4893	8.49984	18.4604	11.577	6.06391	17.3281	28.5003	10.0821	26.4976	14.6444	0.796703	7.15018	14.6225
ERCC2	5.92943	4.42346	8.02189	3.27912	12.105	7.81903	2.73447	1.07203	20.4531	12.22	10.5245	13.2986	4.16201	4.56401	11.6731
ERCC3	11.7878	14.5579	15.8194	10.7559	21.4321	2.73042	8.18126	21.5742	12.3556	15.8036	10.6635	15.3534	4.91016	10.2112	14.6231
ERCC5	10.6188	0.586993	2.28428e-05	14.9191	14.1	24.1701	14.4635	8.15585e-07	21.8407	32.6141	24.5247	46.0007	15.1667	26.4898	19.4592
MRPS15	25.2536	19.0064	22.9365	22.2823	56.0015	4.57895	16.4281	5.27849	43.443	30.9034	31.6061	38.4751	19.3582	13.8685	6.7962
MRPS10	9.7645	11.8496	12.1277	9.09228	19.3675	3.53432	1.49795	2.93785	5.16976	6.78563	2.50648	4.93023	5.24589	4.11848	8.01437
CD248	21.8175	12.2684	4.8494	5.82662	6.7821	6.34049	0.823777	0.901468	0.580883	9.68575	3.25238	0.460975	0	1.15023	2.80228
PFKP	1.41257	1.71741	1.49912	1.12521	3.06612	0	4.99064	0.510671	23.7369	16.0009	4.07311	0.77762	4.51383	1.99209	26.4198
PFKM	15.3304	24.0738	17.7666	25.9667	29.0583	2.71298	6.16126	12.4464	18.395	9.95139	15.6685	11.0204	11.4303	16.567	17.7198
PFKL	5.62973	8.6717	6.70973	7.38093	10.5192	7.99773	9.09374	17.3157	31.2345	19.5202	37.1356	17.2107	23.974	13.0625	27.0361
PRIMPOL	6.95827	4.58302	3.5047	5.80715	4.9016	5.75859	14.0573	20.2255	17.9391	10.7607	19.7039	19.0356	12.7361	12.6245	13.3185
SNURF	149.582	157.241	247.495	227.195	507.943	160.848	219.598	125.258	51.0162	279.773	358.317	299.101	70.9283	466.69	286.121
SNORA15B-1	0	20.9201	0	11.3803	0	0	0	0	0	0	0	0	0	0	0
SSR4	9.33098	15.032	17.9752	63.6816	40.7077	6.26299	1.12536	3.3787	23.3431	11.6696	32.7166	9.97748	5.21147	17.7023	2.82083
USB1	0.658501	1.24735	0.593812	0.791313	4.68005	1.80778	3.98604	1.88997e-08	2.92987	0.207252	18.9249	0.0335178	2.3079e-05	4.89014	6.02885
POU6F2	19.161	6.39686	2.73464	0	0.466004	23.1976	0.312006	7.42972e-07	0.0146256	50.3306	8.23566e-07	48.8096	0	0	2.69095
ZFPM2	14.1728	4.23673	0.514409	0.732396	2.04885	3.68283	6.55562	10.8956	6.14357	4.08296	1.7118	1.74226	0.0469919	0.646222	4.69663
UBE2O	9.35093	3.79082	3.58071	2.76215	5.70044	7.49746	8.83908	7.91933	27.4406	12.1355	14.4302	16.6863	18.3081	15.5151	14.4721
RASAL1	1.85631	6.00416	16.5979	8.37421	14.6077	0.57925	1.31191	3.95911	9.28888	0.697366	8.42468	0.290488	0.478874	2.0933	16.0183
B9D1	0.360993	4.12589	17.2463	4.23199	7.97243	2.18522	2.51459	12.0211	2.23856	5.84108	9.94971	4.26214	0	2.04292	8.36057
PGK1	12.3831	23.4992	15.8547	37.2755	28.9259	8.12177	4.14402	5.80771	10.8254	16.6299	11.592	11.9001	4.47177	26.2737	12.5382
BECN1	6.67624	4.58118	14.9635	5.73302	11.6719	11.2946	6.32066	0.485554	29.5932	17.1569	22.5342	28.0184	12.9758	9.73351	20.3881
OXA1L	18.5721	32.1377	27.3398	26.8813	41.3437	3.37067	12.6212	9.51332	10.5456	18.0065	20.4192	6.44145	13.9859	10.3534	16.4416
SCRN3	9.65167	10.7129	13.2473	16.4825	16.9357	5.96806	2.94552	9.57741	2.35783	5.85915	13.2068	8.0191	8.7281	36.8996	17.0406
C6orf52	0.176506	0	0	0	0	14.5631	0	0	0	2.49147	1.24372e-05	0	0	0.128224	0
DOCK10	2.94355	2.79133	5.78938	2.63281	2.92899	0.762362	1.5175	4.05246	3.17183	2.27637	6.59464	1.63681	19.1531	2.17798	18.7721
DPM1	13.8984	14.5804	38.6316	24.7157	25.3146	0.703916	8.5174	5.45198	5.41925	9.42479	9.79102	3.60277	2.47835	8.66463	2.88329
TCP11X2	19.9152	1.58145	2.40642	0.354066	0.677776	0	5.23473	16.3215	0.557859	1.90732	0	0	0.0128157	0.110069	1.87183
TBC1D9B	5.57912	5.26566	5.68003	3.71138	10.6133	4.3777	4.75205	7.12378	14.4716	6.31079	5.31086	5.94077	6.2032	9.32546	6.69788
NIPBL	29.5729	55.2057	58.1422	60.0066	54.2949	40.3808	39.15	33.9515	34.4875	25.0934	22.7784	29.3429	39.4449	59.3385	43.9892
MBP	3.69377	1.68919	3.35299	2.05214	5.91442	2.39993	8.11617	9.73175	13.3807	12.0568	5.28119	8.30973	12.1854	1.63818	6.05793
OR7E12P	9.24313	0.835575	0	0	0.284516	5.62706	4.32189	36.6577	0.789729	1.26718	0.474567	0.382554	1.59227	8.00035	2.07229
COMMD10	11.0364	13.6002	15.093	8.83342	20.8334	3.13429	6.75887	4.45909	15.8098	17.685	19.4594	11.1457	9.07864	11.4563	22.8505
CKAP5	31.851	34.8742	44.3294	27.3289	47.646	16.6197	11.1489	29.9096	29.742	25.049	32.8885	46.7461	19.7836	49.1477	33.8735
ITSN1	45.6512	35.7027	33.5772	33.2189	27.0479	92.2676	57.6171	61.2985	45.4378	45.2603	34.7885	53.5111	87.3884	67.2245	59.4554
ITSN2	80.8677	130.477	134.266	58.975	89.1072	176.798	173.996	183.866	163.958	165.347	138.558	165.844	378.895	140.476	174.137
FAM193A	50.3185	53.1249	56.0002	37.1143	40.1705	70.7553	54.984	84.412	98.5267	80.8953	73.0602	78.894	98.8233	90.8561	112.007
TREH	7.69586	0.220786	1.85463	0	0	0.0509075	11.6867	1.03758	1.26478	0.472945	0	0	0	0	0
AFAP1L1	8.39369	14.2203	10.65	7.67557	10.0537	13.2125	22.3934	12.1007	30.4418	17.4033	16.1505	18.7412	7.28427	9.55647	5.91889
AFAP1L2	12.7596	29.6419	28.9686	14.896	40.4688	25.16	80.3938	6.80321	455.544	1.08782	117.808	4.91834	126.584	6.19664	122.397
PCMT1	9.53649	7.28837	4.80109	11.4092	12.6579	0.834069	8.69628	0.0320426	1.6471	2.83578	2.02555	3.5959	0.200303	5.2301	0.423249
SLAIN2	4.94856	16.3212	14.9116	19.6202	18.954	6.81495	5.38999	7.77133	13.6465	10.3621	12.0103	13.9169	3.30351	13.2371	16.7804
SLAIN1	8.66457	13.4667	11.3261	12.3112	10.3563	1.72362	4.60985	18.1623	2.21482	6.05963	4.69073	6.395	6.5779e-08	3.61177	3.18242
SH2D4A	6.72875	8.15975	8.09332	7.83297	7.32314	3.45515	11.2971	5.53841	30.194	6.54809	2.64839	16.1669	6.42559	11.3547	14.3562
NPHS1	1.21422	0.0988376	0.254264	0	0.0262439	0.0750807	2.97534	1.18052	0.566954	0.0817555	0	0	0	0	12.7791
ARG2	1.81475	10.7627	13.6227	12.7517	15.5817	3.42165	8.12624	5.09772	23.899	4.27772	0.760522	5.20653	8.98128	4.35736	14.8651
GON4L	52.9776	65.2461	75.7414	42.3092	63.3635	48.4346	64.8611	51.0361	124.897	104.435	117.871	122.953	53.9166	149.271	159.442
ABL1	10.2497	7.28769	7.69684	4.12749	9.03977	10.4176	3.45858	6.11563	12.6348	6.44332	8.12878	8.14376	7.46348	8.01881	10.3152
ABL2	14.286	5.97173	6.80688	1.25644	5.53558	2.56343	1.05171	7.10564	1.95811	2.14901	1.66122	2.46808	1.90763	4.78746	2.12406
SNX29P1	107.619	130.354	538.133	323.11	324.88	152.971	157.952	154.375	708.654	176.044	72.7699	132.561	95.3063	151.797	233.452
SNX29P2	13.4038	5.55338	34.1514	31.8884	46.6473	7.29463e-32	7.32441e-20	2.11627e-28	3.92214	6.88304e-05	5.74554	7.26668e-22	2.35062e-05	9.47427e-27	2.48085
TMED2	13.2471	17.9062	24.6512	25.8919	36.4066	1.49007	7.50347	1.00059	3.34759	5.62693	6.11619	3.71331	3.66008	4.85985	2.53799
HNRNPR	10.9273	19.2983	19.7249	13.5663	20.0162	4.57094	9.47585	4.13001	10.3779	11.7537	13.4845	13.1726	11.3082	12.2472	12.8138
HNRNPK	74.3024	104.114	121.921	72.0868	140.721	22.219	51.5252	38.9821	29.376	63.3448	52.6089	54.5885	25.6508	76.6704	60.3832
HNRNPL	15.0441	19.7345	22.1141	13.3975	35.4046	2.7442	4.36543	0.155969	18.5035	14.7203	19.483	12.7147	9.21225	13.9522	6.10987
HNRNPM	14.0676	26.9106	23.0138	41.2586	34.8816	11.6581	4.89577	4.31115	11.0432	11.9319	7.78335	7.92003	10.7198	11.2576	16.1091
HNRNPC	70.2493	85.502	112.235	75.7774	119.095	36.4415	59.7942	51.8507	67.1179	72.6461	68.374	62.7496	58.8179	87.3947	75.8307
HNRNPD	24.2897	77.9474	66.4218	47.2376	72.5427	5.17746	22.931	19.5635	15.4706	22.3351	16.5085	6.81029	14.7027	31.0806	22.8352
HNRNPF	9.84823	13.2365	11.5353	5.6006	14.3281	1.54545	7.40633	8.56155	4.52067	9.22019	8.68621	3.42798	2.25158	8.93974	9.48629
TMEM209	12.7805	14.4452	12.4414	8.57526	14.1702	4.89455	0.153661	7.79912	6.7484	14.7256	10.8409	6.12432	6.30215	9.01218	9.87401
ZCCHC9	22.3045	24.1708	40.0872	40.97	32.8616	77.4935	47.2181	56.8377	60.0021	44.6705	47.1742	52.685	97.4097	59.8836	100.021
SNORD97	303.379	88.2198	425.865	2535.77	229.848	0	0	0	0	20.1365	45.7109	0	0	0	0
TADA1	7.98299	3.53674	9.23111	2.28345	3.28494	3.29387	3.65337	11.4015	6.20194	1.95014	7.87819	3.20949	0	20.514	4.39114
CD53	3.52916	2.6944	1.82634	2.23023	0.984163	0	0.402353	3.77668e-11	0.282465	14.2434	0	0	0	0	6.15679
CD55	52.7985	59.7813	37.8047	83.3585	29.8678	43.9309	23.3081	43.573	26.7271	30.2172	13.8277	69.9087	9.50487	92.6369	6.09826
CD59	15.9201	35.9664	63.0697	38.5082	49.4508	4.86814	7.15534	4.87587	8.99395	10.6411	18.6779	4.58925	8.53396	33.363	9.40175
SRP54	9.30596	30.8827	26.6247	28.62	39.5169	1.28319	8.7531	5.24836	11.8027	8.64351	15.4868	7.50037	5.79007	9.33533	14.1451
AARS	53.5607	49.6177	45.6148	28.5608	74.9404	19.1856	33.9278	49.3747	82.7347	56.7877	55.4781	64.0172	34.787	46.5792	62.6234
SPATA3	3.37393	5.67551	0	0	0.0300632	5.19942	88.0102	1.33904	3.85686	3.002	0	0	0.287507	0	0
SPATA2	0.945632	1.64567	3.10219	1.35302	2.36482	4.47008	3.26192	5.244	11.4437	8.64678	4.59348	9.16137	1.56336	1.64818	6.61889
SPATA4	9.80016	0.599487	1.17963	0.436011	0.437071	0	4.73115	10.4982	0	0.201696	2.48493	2.24413	0	0.130349	4.49492
HIST1H4C	8.98275	10.6032	10.2068	7.45255	27.5312	0	5.08235	4.29835	4.70418	17.2534	7.74189	1.43493	4.65432	9.61869	0
HIST1H4B	33.6252	5.11846	4.6384	7.59943	6.43059	0	13.0621	6.21698	1.71591	17.2017	5.78698	11.1795	0	9.79141	4.1387
HIST1H4A	10.5128	0.613672	0.246207	0.468731	0.506365	0	8.28625	0	1.01769	3.95178	2.37488	0	0.194169	0	0.801798
HIST1H4E	206.869	288.806	180.013	246.483	516.042	62.0924	0	0.939131	88.423	5.53855	250.031	66.9784	24.0936	2.91176	96.5232
HIST1H4D	12.6411	15.3988	4.2872	7.21106	26.5531	0	2.04398	8.02333	5.50402	0	0.486295	4.29354	13.322	0	0.656793
HIST1H4K	1.74901	0.586823	6.99831	9.78356	30.0493	16.4616	31.3204	1.80417	0	81.8025	5.27029	12.2786	0	10.3929	0.175081
HIST1H4J	1.73109	0.580839	6.79343	6.79154	29.3044	16.2933	0.0830995	1.78548	0	81.1506	6.58583	12.1571	8.18673	10.2881	3.11968
HIST1H4H	13.5834	8.96689	2.92671	6.03319	24.9808	7.01848	5.31946	4.62662	2.16115	1.19141	9.56872	4.31069	32.3168	10.825	6.67266
OR9I1	6.38376	0.246236	0	0	0	0.31313	17.9813	4.04309	1.28408	2.162	0	0.468141	8.88769	0	0.60606
PTRH2	10.1695	6.17312	7.96256	9.79472	12.0715	5.3112	16.2435	12.0564	2.0396	7.5545	9.97218	0.856419	3.47008	12.7557	3.71513
CTBP2	5.60573	7.12525	7.31966	3.94942	9.13482	2.10616	4.79824	1.86677	16.2785	4.50994	8.55958	5.75642	3.91393	13.0571	3.98287
GTF3C1	12.2082	12.9243	13.9183	8.52448	17.6728	4.35531	4.79062	7.91853	13.0712	7.64898	13.5329	9.54503	3.67931	7.37143	8.47133
GTF3C6	13.373	6.03514	5.2706	12.3502	10.8299	2.46308	0.520757	0.558094	1.87415	1.96543	1.58039	3.72152	1.75589	4.43032	8.30199
GTF3C5	8.05337	6.72646	5.85339	7.67665	9.12779	4.56731	4.01282	8.82223	4.17548	10.5984	4.73116	12.092	3.60002	10.9576	5.85449
OR5D14	1.91106	2.13404	0	0	0	1.82659	0.362852	12.9957	0.361149	1.426	0	0	1.97504	0	6.66666
SCARNA13	118.2	344.555	432.845	236.354	382.254	418.938	583.408	321.719	3096.69	2185.48	2324.26	2220.07	684.685	1231.38	1239.45
EPS15L1	16.7903	45.3399	37.5609	22.6855	38.4761	25.677	62.351	49.7323	145.556	82.8195	61.7732	60.6042	73.2498	76.1589	149.175
GART	9.885	12.0511	14.0914	11.4585	15.3145	8.24748	5.22995	0.147025	10.0446	2.75522	7.03573	3.47541	6.37852	13.8699	4.77039
GARS	34.7979	60.2418	50.9979	128.968	81.9207	5.18201	3.07956	6.29326	13.6217	12.4715	11.8713	6.85897	12.7262	16.4849	9.72717
ATAD1	4.40001	10.0138	10.8525	7.19526	11.4973	0.962904	2.28857	3.39908	2.08477	2.58764	3.13509	4.14644	2.12776	3.30332	3.2028
ATAD2	4.63548	2.59842	3.25143	2.78602	2.37311	16.2984	10.1519	11.3746	15.9562	8.90253	27.5506	10.6508	16.9685	17.8718	11.9786
MTIF3	98.8362	122.615	128.78	78.7202	137.869	164.921	173.14	158.367	245.436	242.204	165.709	262.315	113.117	343.244	399.398
MTIF2	19.2303	18.3087	22.972	15.9917	24.8365	11.8481	6.58385	19.0795	17.3096	15.37	12.3299	16.8455	22.76	19.3135	11.5657
ELMSAN1	4.31976	12.8401	9.82023	5.64187	9.05184	7.253	10.399	7.5994	33.5662	13.7683	44.8852	20.6129	15.8391	11.6365	24.6228
TUBB2B	9.26286	5.23365	2.22549	0.716235	4.7777	1.05728	14.5107	5.58242	3.47301	6.77332	1.33297	14.0631	0.863929	8.83404	0.0912989
FAM20A	6.16613	8.9344	4.03073	2.79094	1.74083	2.99379	0.996331	9.22016	2.52599	4.0319	1.67781	1.39085	1.03189	11.4874	1.48494
ZBTB38	12.9245	18.6834	19.0153	20.4943	28.2123	22.2132	7.561	18.8025	30.4404	19.8351	18.5298	29.387	21.3857	21.3399	12.9037
AGGF1	5.69683	10.5715	15.4618	13.5779	21.1247	4.13512	8.34854	13.5963	10.4744	7.9376	9.93286	13.9603	6.76056	17.0547	6.61728
LARP4	13.449	27.1413	38.0455	28.0718	40.0632	2.36124	7.16398	3.62442	5.13575	13.589	9.60243	2.99372	12.2878	13.5242	10.6195
EEA1	25.4109	36.4657	36.0052	24.2031	38.4404	28.7015	46.2793	31.908	58.321	43.827	38.0277	55.0603	79.9258	72.3748	66.5351
SMG1	18.6845	30.6531	36.163	19.2316	30.7907	3.94673	5.50719	13.1736	12.1802	13.5296	16.2288	8.14581	7.01464	22.9192	15.3902
NIPAL4	13.0944	0.717746	0	0	0	2.90527	0.0102249	2.02427	2.58612	0.235131	1.46659	1.99159	0	0.0113931	2.62651
EWSR1	171.959	307.974	289.872	191.472	248.577	328.044	248.126	282.524	351.289	482.914	629.483	450.771	368.695	382.743	381.139
AHCTF1	14.0032	20.8001	23.3876	16.0509	25.3943	6.63628	10.7627	13.1791	16.3097	15.1762	10.9698	14.0818	9.75084	34.7194	15.8993
ARL2BP	3.93408	3.30905	8.96127	7.31021	11.6672	5.55811	2.81532	7.57658	2.51162	2.52521	1.4792	0.897596	3.60447	3.81648	1.57471
CHM	4.75797	10.9895	16.9706	8.49447	15.5848	13.0107	18.8115	23.2537	31.4883	21.1467	20.1433	32.6656	21.8251	23.4829	28.4192
RINT1	6.13692	9.09159	13.3011	8.57584	9.16792	2.24429	2.48068	8.74222	3.52163	4.65829	5.35867	5.44457	0.935003	8.87534	9.105
SH3BGRL	17.9576	29.956	18.6474	25.8899	26.3539	6.63245	11.1079	8.52682	8.5	12.4242	18.2824	17.2184	9.91843	21.3923	12.921
POM121L9P	10.0772	0.856166	0.62031	0.00121624	0.00718879	7.44297	24.6556	13.9405	1.13787	3.15112	0.0100023	0.0463356	2.97151	0.89712	5.9778
SERINC4	2.04391	0.0730189	0.266948	0.228292	2.23932	1.3726	0	14.4509	5.69252	4.39576	1.09261	1.40908	0.244281	2.29242	0
SERINC1	14.3818	28.3791	29.2508	19.9171	28.1139	1.01487	6.48762	2.03763	1.28072	2.05915	9.54006	1.27771	2.48364	5.28978	2.53224
SERINC3	10.0025	34.7439	34.3347	29.7246	43.062	0.890958	8.87791	3.0424	4.96025	4.50325	9.19671	0.43937	0.991476	7.70681	3.41616
SERINC2	7.02464	3.3154	8.15493	4.71685	10.0394	1.21723	3.41171	0	15.4819	18.1789	23.6999	7.51985	1.62467	14.7568	1.27363
PINK1	9.96893	5.15972	6.45288	14.3827	17.5825	1.61293	4.23853	3.53671	11.4206	7.79818	9.13557	6.44124	5.78615	2.49105	3.08156
MLH1	18.0921	16.5262	23.5704	22.5274	23.4179	6.06338	6.81622	17.8118	5.70669	5.95984	13.6956	6.26164	5.61577	31.8899	7.91186
CAMTA2	6.46845	6.1162	8.70417	5.85221	9.46898	2.46316	1.13458	6.19619	12.9774	15.9555	18.9409	6.51789	3.39503	13.8188	6.16095
CAMTA1	9.6299	20.9161	17.9731	14.4062	25.6522	4.95556	19.8582	19.1823	6.54069	42.6513	7.39606	17.0012	4.10666	13.9867	7.72227
KXD1	7.119	14.747	13.4299	14.4866	19.1874	16.0181	19.161	24.8676	37.5194	50.6035	29.1037	66.6902	35.4473	21.0907	47.369
SDF2L1	11.6751	0	0.144954	3.17103	10.0893	3.44662	0	0	0.0440854	0.050595	0.70883	0.0935436	0	0.784607	0
SALL4	6.0036	11.5769	6.28274	1.65742	6.34974	4.07028	3.00949	3.64496	1.33809	6.59168	1.20882	2.92617	4.82995	2.93217	6.34126
RPS6KB1	2.11566	5.29323	5.12449	6.39581	7.21762	1.41133	3.0473	3.19307	3.35353	2.85813	15.0343	2.93406	2.46077	7.53245	4.38753
RPS6KB2	1.03483	5.48749	2.61507	4.46951	5.05473	1.34074	11.4035	0.0270226	1.44171	7.20454	9.70728	2.8297	9.99953e-07	1.3123	1.46912
BUD13	7.76836	13.4117	13.5511	6.94342	15.5898	6.99868	2.42727	18.3875	5.27418	13.8547	7.74986	5.95815	6.49684	15.6004	10.833
XAB2	7.32467	7.08459	8.24647	2.74972	11.5916	6.25601	9.34856	11.2052	18.5652	21.576	27.8225	20.7977	11.5792	10.215	16.146
SETBP1	30.4364	20.2853	23.7069	17.8418	24.6469	27.8398	31.7311	49.715	41.6839	15.8797	70.3035	38.9409	29.7415	82.9092	67.1982
NPTN	11.954	12.1487	13.3547	6.46059	16.4002	0.446226	1.45112	2.49947	3.77906	1.48192	5.23144	2.88726	0.147113	8.58717	4.82989
GMDS-AS1	0.0196425	1.11592	14.8909	49.1431	18.4483	55.5663	0.473439	8.98832	227.37	211.708	75.3541	180.64	76.9382	123.448	117.526
SULT2A1	3.60357	2.47755	2.14617	1.72969	2.91391	0	0.842147	4.15479	1.14277	13.3492	6.78153	6.87272	0	0	6.35431
VEZT	4.92055	15.7679	11.0147	12.5566	15.0788	6.17712	7.00424	10.2996	9.33456	13.1574	15.5324	15.401	6.4082	15.6146	9.42817
DCAF1	15.3765	18.4122	23.6388	15.0897	23.2122	6.57315	9.0802	14.6865	16.7203	14.7094	8.91411	7.7687	6.21032	8.93387	11.0202
DCAF7	10.2477	11.055	13.8345	17.6765	30.5728	0.189079	2.60702	11.7609	3.52096	7.00415	1.7737	10.0694	0.194468	3.06104	1.48702
DCAF6	35.3791	32.152	57.9393	52.0177	65.6405	24.3795	41.0552	38.8319	66.3487	59.4044	88.1675	72.1144	53.874	208.625	51.2629
DCAF8	48.0448	46.7816	62.8727	33.1881	53.6234	27.9528	44.589	36.7285	136.208	94.8715	110.382	114.199	71.5085	105.107	95.4859
POLR3G	5.83554	5.31037	7.3327	8.04837	3.11223	36.1862	11.136	1.54358	3.35513	2.70134	4.42997	3.75286	12.7637	0.0893563	33.6732
POLR3D	7.24631	4.59168	7.01463	8.00625	4.1412	3.63585	4.77572	10.9045	15.86	11.5271	16.6602	11.0345	6.57437	3.71211	9.74829
POLR3E	6.29542	7.65696	13.207	9.20578	13.5462	2.49892	3.99337	8.19347	20.5172	15.4217	26.4974	7.05377	2.17072	11.8747	13.5335
POLR3B	5.95039	12.3703	11.5405	14.6656	12.6969	2.41917	3.82571	1.50029	1.43811	3.57182	2.05495	3.63923	3.5273	6.86505	3.38446
POLR3A	2.78469	4.91885	7.16925	6.12123	8.96219	3.16951	6.06027	4.73421	12.482	6.67356	11.75	9.74425	5.17123	11.3906	7.92202
POLR3K	1.78704	0	0	0.237232	2.82344	0.370968	0	0	2.1793	2.99329	0.457291	1.80998	0	3.00655	10.7219
DNMT1	32.7031	52.6852	50.9411	25.8901	36.8715	82.6372	163.553	76.6602	130.964	84.7439	101.446	94.4483	219.849	62.1028	161.017
TRIM50	12.28	2.42804	2.84265	0.23859	0.0585641	3.51498	0.673613	0.00772817	43.0691	0.297235	0	0	5.91584	5.83731	4.22918
TAAR3P	4.516	0.771367	0.056309	0	0.255544	3.25238	8.80808	20.1476	0.961823	2.43734	0	0	1.19896	0	0
FBP2	15.4705	3.24184	9.91691	3.95133	7.50391	0.240049	11.6205	0.56879	15.1265	13.3935	0	2.22085	0	0.323131	0
ARHGEF34P	58.4241	33.3761	27.9078	24.7069	32.7541	17.1392	32.0015	40.6789	31.3612	34.4486	47.3832	18.621	14.1879	23.6259	16.8015
HSPG2	9.29024	10.9216	9.20109	6.76042	20.3193	0.46801	3.19747	5.91502	7.93564	7.09077	14.2964	3.18311	1.41609	2.21335	2.27717
RRP7BP	4.16576	4.19727	2.80097	1.76194	4.13152	4.99895	2.41545	10.0577	17.0224	23.2613	13.655	15.4867	3.56934	4.20024	8.38295
PLIN1	12.1029	6.42835	1.48095	1.94926	4.45563	0	0.687998	0.0102628	0	0.750902	0	0	1.17414	0.140501	0
CDK11A	20.0389	15.6398	25.7851	11.1918	14.4811	13.0279	34.887	9.61858	34.6816	30.5565	37.3249	35.5957	30.175	11.2514	26.0703
CDK11B	28.9127	27.1662	35.0116	16.1093	20.4499	47.6024	43.0881	10.6234	57.6127	42.4496	87.9183	50.7768	85.5712	33.3457	31.7188
TNP2	17.1456	5.24907	0	0	0	6.52141	8.75352	73.2896	1.64814	0	0	0	0	2.97114	0
ZNF503-AS2	2.57479	0.0185397	0.194751	0.961289	1.49521	4.27723	15.8461	0.351778	3.06896	3.89691	0.0437797	3.02816	0.0335924	1.93078	6.21205
SLC52A3	16.0225	0.139199	0.854333	0	1.15037	1.07426	1.33554	12.9653	0.761893	0	0	3.63411	1.23419	0.0137721	1.39231
ARPP19	7.95786	9.10109	11.1964	11.9383	15.568	7.02032	3.9935	2.42029	3.48107	3.24183	6.44289	7.44661	0.0704718	8.33872	3.36841
TMEM205	6.86912	21.4616	19.6535	12.0378	15.4071	0	4.52198	3.53699	13.8382	8.62087	3.38954	4.25918	0	5.88419	3.42542
SLC6A13	7.01027	1.19762	0.0259942	0.125673	0.0363039	0.500287	10.1908	8.76547e-09	1.80745e-08	0	0	0	0	0	0
KIAA1328	19.0655	57.8705	37.5783	37.6118	27.6098	33.9341	26.3488	58.3636	23.6387	20.5387	36.0488	36.246	12.5827	40.547	78.1458
GFOD1-AS1	1.55182e-39	1.9129	0.784179	0	4.25574e-50	0.338121	5.23716	0.337597	17.0407	0.0503131	0.27945	14.4308	0	1.76915	3.53081
SLC35B1	5.82095	7.02522	4.84206	10.7023	16.6622	0	3.88964e-08	0	0.348535	0.0252596	0.213034	3.36629	1.36965	1.03716	1.71432
DEFB4A	3.28784	0	0	0	0	4.60144	0	21.4175	0	0	1.51397	0	0	0	0
HPR	0.85403	0.178344	0.0954927	0.634079	0.433426	2.00044	0	0.469624	12.3691	3.30022	0	0	0	0.4201	0
GABARAPL1	4.58972	4.4318	11.8761	12.568	12.9098	0.349269	7.79058	4.32745	7.76312	7.55764	10.4001	13.0428	5.11208e-08	16.3367	0.026714
OAZ1	10.2974	9.56393	9.40908	10.1739	20.86	4.94315	7.01506e-05	15.4769	12.9484	11.7116	3.79213	12.7729	0.56107	5.21042	0.0786439
FBP1	37.9279	22.3536	23.9693	14.0763	43.1011	8.00883	8.42985	9.24387	8.35457	14.3667	3.61169	11.0936	4.83729	18.9375	6.08089
KIAA0141	3.80636	4.86643	4.79578	4.97867	5.161	1.04073	0.944571	1.24089	4.13592	4.70742	11.8147	3.21066	1.19087	3.27313	7.08151
KDM4C	10.9231	17.0309	19.987	14.9346	17.5355	5.08538	14.0854	7.12372	9.47082	12.6355	8.73829	20.5012	3.80785	13.6354	10.5251
KDM4B	1.41159	1.48957	1.21646	1.62905	2.1262	1.9677	2.20657	0.643106	10.7224	5.61922	9.32455	4.44044	4.32543	2.73078	5.60356
EEF1G	260.198	222.977	235.742	182.412	477.271	11.1678	34.4173	30.8669	36.7265	182.61	71.3084	101.562	50.0716	50.0174	37.0469
EEF1D	44.1493	50.4875	41.6128	26.1063	54.9131	19.0494	21.2328	54.4919	47.2596	45.8327	37.2285	20.953	12.3824	15.2659	17.9244
ADAM9	17.779	30.9537	24.3057	31.9617	49.0716	2.49395	3.85574	6.79231	2.29552	5.9076	3.07052	7.59431	0.324766	3.47971	1.36555
RPL8	98.5009	106.702	97.7713	103.709	281.806	23.0002	56.9529	9.36417	88.1654	143.062	46.6495	103.096	20.9218	38.3137	8.71408
RPL9	545.379	698.539	540.774	501.452	1216.46	128.174	198.061	50.4626	134.595	575.502	189.887	264.096	143.104	199.856	275.744
RPL6	223.715	247.913	294.55	190.197	539.408	45.1498	60.4128	33.744	101.51	172.932	76.6828	132.227	64.9125	98.87	76.1991
RPL4	308.807	409.221	421.794	304.498	698.277	94.6087	159.313	55.8779	241.211	263.471	175.255	188.069	133.985	119.593	115.012
OLFML3	12.9768	0.864217	1.03389	2.3368	2.61127	0	0.695237	0	0.18914	2.88765	0.666287	0.720829	2.09192	0.773028	2.39585
RPL3	176.783	135.867	169.409	187.498	527.752	33.5139	46.4026	24.3439	103.37	193.111	98.4093	104.164	47.4435	51.961	59.4432
LUC7L	33.0823	34.5626	29.8112	26.6548	28.3547	39.9166	50.8545	77.7987	72.5493	69.7361	61.7151	80.4783	51.7643	75.1043	74.712
GOLGA6D	35.6263	7.54942	2.72254	0.30486	0.177393	15.3957	21.6378	31.2158	3.21494	6.69482	1.93688	2.38237	12.3178	1.80141	0.00206342
GOLGA6C	21.9161	4.75504	1.71506	0.19175	0.111759	9.56303	13.6196	19.1098	2.03345	4.21752	1.22071	1.50189	7.65226	1.12819	0.00130014
GOLGA6B	39.5929	5.01227	2.26124	0.352846	0.188635	22.4916	23.4458	33.2521	3.49957	11.7698	1.82361	1.21569	9.21285	0.841421	0.0191148
GOLGA6A	45.1173	8.36146	2.96927	0.332613	0.193465	20.9352	24.0059	34.3463	3.53689	7.30146	2.23811	2.59779	12.9317	1.96462	0.0191275
ACO1	4.3974	6.549	5.7359	6.73756	11.8209	0.491431	1.32172	3.88119	2.69304	4.35604	2.3321	4.26296	1.40251	5.58355	4.72731
ACO2	35.0038	45.309	79.274	80.0511	127.294	42.2334	65.8998	43.9411	96.9258	215.377	98.5772	95.6873	64.5293	31.6491	58.1656
WFDC5	13.6085	0	0	0	0.621524	2.14657	3.46326	11.414	2.27767	0	0	0	0	0.570924	0
ITM2B	76.2815	110.137	92.8974	196.232	187.448	12.1478	11.6158	19.2777	11.5146	33.2475	42.6268	9.12239	12.5092	21.9925	15.8002
KLHL41	7.00878	1.53184	2.41745	1.7581	2.25449	3.12361	10.2633	0.658113	0.453391	2.67276	1.64123	1.43927	2.6458	2.62175	3.87418
PAXBP1	27.8285	42.2428	53.7559	23.6716	35.4042	42.7726	73.0512	103.716	60.6032	62.2818	79.3378	67.514	97.997	103.878	86.9562
ZNF626	5.00728	10.3744	11.0907	8.9625	12.8482	24.4592	14.1369	12.2534	20.8427	33.1213	43.3738	41.1698	13.5735	20.7576	13.2101
RPL5	92.0879	99.5458	105.751	210.164	239.247	33.4845	29.9736	8.76948	26.4387	75.2875	62.6292	53.6674	24.7148	44.3074	63.9664
OR1M1	1.38781	0.782756	0	0	0.0545711	5.60582	0	12.1765	0.483365	1.29296	0.0431498	3.20406	3.44357	0.671372	0.695302
S100A4	31.8652	10.1328	0.738489	0.732311	2.22498	5.17926	0.273888	13.9038	8.60093	2.37093	10.7193	13.9717	22.6406	0	5.22293
FHDC1	4.88231	8.83701	5.62098	2.1474	3.19421	2.51573	7.79237	3.56591	9.87806	62.8538	22.8687	22.2472	8.60548	13.3813	12.7918
PRM3	0.680871	0	0	0	0	15.1214	5.75008	4.65903	0.26113	0	0	0	0	0	0.574219
PRM2	14.5681	0	0.236978	0	0.14993	5.03375	0	0	0	0	0	0	0	0	0
PDXDC1	21.8558	26.4472	20.6795	26.4283	27.1193	22.359	34.5066	16.4992	46.1446	23.1899	69.1354	28.698	46.1795	18.2289	22.3775
HOOK2	9.83431	26.4994	15.3331	8.43475	24.4504	18.2695	20.7094	14.4442	35.0112	48.3781	62.3786	40.8473	18.34	29.0039	40.108
HOOK3	5.41301	9.58172	8.31566	10.4083	9.92767	13.5802	8.51409	8.30844	9.19908	17.1637	10.6562	10.9243	11.6427	38.755	9.13824
HOOK1	9.13368	20.3585	17.9575	26.7416	28.8424	27.8344	47.529	21.2084	32.6712	29.167	56.7844	35.294	25.7991	63.9627	32.7473
DKC1	9.99448	20.0014	12.8886	13.4705	19.9527	5.97334	8.18908	3.92474	10.8442	13.1363	8.09399	4.94978	20.3529	11.9217	5.05705
SLC4A1AP	25.3584	16.4588	22.2241	23.0002	18.5229	15.2476	12.233	14.4622	15.0514	17.3992	16.2092	17.9323	17.8329	23.2143	25.8683
LINS1	10.5773	3.15921	5.6336	3.00366	4.70219	8.68116e-14	0.213971	1.00899	1.61507	0.86263	0.752309	0.169915	0.97958	2.47185	0.76864
CAMK2D	19.9603	19.6205	35.8952	25.9933	38.5147	11.7581	10.7067	54.3546	8.18839	27.8299	54.8439	18.2273	2.33606	124.535	8.98704
CAMK2G	12.0125	8.98119	7.42456	5.42856	9.40428	1.75756	4.46173	0.806823	8.9658	8.96813	10.0284	14.379	10.8759	31.5217	6.45958
CAMK2B	2.80144	4.06585	5.16287	2.20403	4.52202	4.84349	5.25322	11.6891	19.4495	5.29306	21.0542	5.69008	8.71144	18.094	13.8327
RNASE12	24.1963	0.0553769	0.0444307	0	0.842784	8.81831	4.64546e-06	4.3266e-06	3.8384e-06	0	0	0	0	4.12668e-06	0
ZSCAN12	5.08166	3.42908	4.09946	4.46334	4.17747	1.52087	8.12021	11.2185	2.50876	4.17936	5.97104	14.7948	4.65502	10.9415	10.9708
ENOX2	3.05243	0.659864	6.59367	2.73181	8.26204	2.03399	9.32112	4.70587	12.0789	8.82126	5.58937	4.33618	0.503378	1.19866	4.82401
HCG25	3.19476	2.15024e-257	0.286879	1.75412	1.63528	1.19612e-156	0	21.518	0.264908	0.209772	8.90943e-132	2.09198	0	0.0646254	2.94938
HCG27	14.1	4.99669	0	0	0	0	2.37042	25.1971	0.614	0.283287	0	0	1.2015	0	5.85823
WDR48	7.21051	12.5943	10.0106	10.4708	14.9954	0.10025	8.86404	0.832324	2.86853	2.11283	0.996568	2.56514	0.0334232	4.71082	4.08969
JAK1	21.0512	17.7864	24.7707	22.8527	43.5012	2.59054	3.39249	3.52412	7.36615	8.75348	19.3472	10.4059	5.16701	14.9378	9.87231
NMRAL1	16.9008	3.47772	5.95336	5.64587	9.97753	7.47906	0.102542	2.33067	0	7.00393	18.8446	16.8226	4.52957	11.62	6.50306
YAP1	7.85464	7.89755	9.89057	7.31187	14.4983	1.84278	6.05822	8.285	1.30213	12.2584	10.2639	4.91736	4.46856	5.3056	1.80605
ANKRD24	2.57963	5.60558	1.49982	0.829303	1.55761	1.42811	3.41686	0.703191	1.55732	0.614444	1.64203	5.17535	13.3393	1.35406	1.48326
PCDHGB8P	1.01523	6.51628	5.57769	5.19301	3.68306	4.82685	10.8078	0.465229	4.13996	5.03672	1.52837	1.54617	0.807408	5.1053	8.35066
PRKDC	7.17237	9.91439	9.41413	5.7203	13.9756	1.66644	2.18483	3.34677	2.62306	2.38938	5.10007	3.49879	1.93622	5.3293	3.44203
MKRN1	23.8124	32.6431	45.4881	24.4797	68.0067	17.0788	17.8821	14.1111	36.5472	43.1182	43.3854	36.1051	36.1319	41.0827	38.5278
SLC25A25	2.48818	2.29703	4.9077	1.78312	4.54746	2.30883	2.32231	6.79067	4.26432	3.44094	3.87574	1.73444	0.554627	10.2281	6.24044
TLL1	3.37514	2.82547	1.05579	8.68271	3.94013	2.04513	0.612279	17.0485	0.631085	0.354212	0.0189981	0.264579	0.645001	0.61651	1.61751
FAM74A6	21.9848	2.39988	6.08713e-06	0	1.78848	17.6412	23.8594	40.3819	14.0669	6.02347e-06	0	21.2077	9.11609	0	6.29284e-06
FAM74A1	18.9383	6.28135	0.767388	0	0	20.5703	31.6486	99.435	8.00046	8.13896	0	0	13.6024	0	4.09317
FAM74A3	109.981	26.5759	0.00813812	0	0	126.853	18.514	0.500733	25.2069	38.1634	0	0.034897	23.3483	0	81.3709
KIF21A	4.99844	5.23488	7.37808	6.65233	8.95355	3.57351	3.96096	9.02706	6.33046	6.88223	10.8005	7.8987	3.5617	5.44631	8.94736
RIMS1	18.2597	13.0573	19.1618	32.5831	45.111	7.78317	3.81262	29.421	4.73887	28.6683	7.98973	10.2271	1.41804	31.6117	2.15868
RIMS2	3.99943	0.684596	0.0642482	0.0274663	0.031648	2.49819	12.5235	2.42085	1.50277	10.9118	0	8.57436	1.38119	9.53518	24.5376
KIF21B	4.43743	1.91064	3.06983	1.94507	2.71477	1.87694	3.33583	5.08103	11.066	2.84765	5.05628	4.27342	4.21968	0.74163	20.6421
TMEM67	8.15418	11.5298	13.4742	13.1881	13.6971	1.72347	2.65807	4.82644	0.491924	0.423002	0.321058	0.219554	1.43203	3.21267	0.538716
MCAM	7.61184	12.9672	16.0404	8.77482	12.7608	16.9903	3.49552	13.7713	9.57699	3.0982	51.1693	6.13753	6.70973	1.88167	4.50379
PRKD1	26.9866	47.9336	61.6166	22.6645	48.1981	44.5218	36.4134	20.9996	106.207	42.0119	103.018	45.697	84.1509	4.10838	31.7129
PRKD2	4.61181	6.62838	6.72397	4.11321	9.96793	0.367658	3.49325	10.1344	16.815	7.98776	14.237	7.87284	2.02908	12.3835	5.21996
PRKD3	3.31351	5.13319	6.27211	6.05404	8.36479	0.84956	1.11807	4.80034	2.5177	3.76611	2.80521	4.20934	3.03966	11.7388	1.14033
ZMYND8	16.7678	23.0462	31.2602	15.9057	29.0334	23.6606	42.1787	39.4849	83.1186	101.75	47.6121	62.2467	48.4418	54.1686	42.1962
ITM2A	16.9814	22.7516	19.79	14.115	10.4453	0	1.9143	4.1001	3.26828	0.968574	4.79962	0.0217054	0	2.56673	4.79868
KLF6	8.28697	9.30336	9.24477	4.14597	6.47503	6.50767	11.7016	3.35523	15.2395	8.70018	7.1537	7.53863	7.60055	7.80545	17.0441
KLF5	12.2916	2.36644	1.24637	1.78072	3.48378	0.960505	3.73741	6.1097	2.93778	11.4754	4.26889	4.37824	0.0727521	5.85145	3.29351
REST	9.09152	13.1414	12.9442	11.4481	14.8216	14.0094	15.3668	15.5275	13.5586	15.276	13.0429	15.068	12.2884	24.7798	26.4839
SFSWAP	72.798	121.555	94.7957	120.367	89.0407	180.836	119.071	194.297	265.447	182.315	191.878	221.903	129.324	200.052	279.78
SLC7A2	18.5163	24.6259	32.4015	20.3938	31.6722	3.71317	3.07658	7.71499	4.26979	3.33191	6.99798	4.24347	1.65519	11.1321	13.7717
TACO1	7.92764	7.4252	4.15564	6.95345	17.9123	0	0.072132	1.57482e-07	9.6937	7.40734e-06	7.14293	5.85381	0.621886	3.89192	8.14541
MAP3K12	3.20021	2.86888	0.589766	0.0849442	1.54422	1.78268	2.11708	7.0566	12.2816	4.07774	5.54525	3.64257	3.18779	3.3727	14.719
ZNF543	9.35027	4.09108	4.77134	4.51951	5.52749	3.0648	3.96851	8.35194	9.35769	6.26394	5.02977	5.25911	6.88226	11.3124	6.7458
SND1-IT1	12.0287	0.498484	5.59693	5.46748	3.45066	0	0	3.10912	0.953004	1.52653e-74	2.08566e-38	1.51249	4.69424e-15	2.20655	1.52921
FAM163B	4.95775	0	0.851589	0	0	3.03111	0.26006	19.5594	0.194923	0	0	0	0	0	0
RARS	14.8384	10.3201	18.1253	19.1266	25.6252	2.90026	10.7423	2.78456	4.68707	6.51934	7.40757	11.0725	2.46632	9.60481	3.07171
JAKMIP2	0.116278	0.00452571	0.0874788	0.013924	0.0601985	0.0183581	1.54604	4.73939	18.8801	1.00059e-08	0.187044	0.0715636	0.402214	4.41777e-09	0.434171
NMT2	10.1542	9.98592	7.9896	6.14733	8.43479	11.03	3.71737	5.11741	14.271	10.5701	14.6513	8.31927	11.6049	6.13045	18.1512
NMT1	9.35773	5.35868	7.62044	9.13606	10.2492	3.59788	6.62447	5.39892	14.801	18.1639	7.00015	9.70829	5.09928	7.67564	6.38884
PTTG1IP	0.195752	0.169914	2.77059	1.94001	3.15734	8.11739e-09	0.335534	0.950374	1.50279	15.3563	1.82957	0.38746	2.44431e-55	0.18783	0.104231
PTGES3	18.1226	44.1183	37.1819	26.8701	39.773	4.7774	2.92132	9.01932	11.4872	5.85625	10.2035	8.12957	1.63429	16.1552	34.3916
PTGES2	6.81844	3.82585	6.18872	4.73965	8.98018	3.23667	8.16857	8.07941	7.36652	8.79339	6.69494	10.1599	0.503355	9.937	17.8394
SNORA17B	0	127.316	112.244	43.7155	173.152	0	0	0	0	39.7166	0	0	0	0	0
SNORA17A	0	0	0	0	0	0	0	0	0	0	173.831	0	0	0	0
SYF2	37.4648	65.5978	64.6749	119.862	119.66	47.1498	12.6451	0.618019	20.0441	17.3148	15.5117	11.0139	16.1744	17.1541	23.0526
CCAR1	87.6418	177.973	156.579	202.27	103.204	255.696	195.425	71.5872	132.473	108.67	138.806	143.94	175.49	225.152	208.05
CCAR2	14.2998	17.3097	17.3488	16.2085	24.6507	10.0963	6.37649	18.7044	31.8944	25.5584	26.5003	23.3035	26.2418	17.4233	27.0051
F10	10.8366	0.119866	0.332085	0.875557	0.363906	0	0.961832	11.5127	0	27.1572	0	0	0	0.899115	0
HDGFL3	44.356	46.9014	45.9318	31.3729	54.134	39.0169	28.1362	32.4898	35.1199	39.4175	37.3553	48.1806	58.8521	40.5673	21.4177
HDGFL2	16.8554	20.977	12.5798	11.9345	23.2952	12.614	24.5082	18.4993	73.6782	56.7323	48.8772	64.9643	42.9148	20.6861	67.2381
NODAL	3.91149	0.243242	1.00733	0.41551	0.0744635	2.0879	0	0	0.129015	0	0	0	2.63061	0	12.2653
RCOR3	15.2093	28.0688	34.0251	28.9538	26.7824	25.5478	18.0242	38.8305	41.2854	43.4344	61.6483	32.7699	26.9863	84.2306	33.8099
MRPS18C	1.62625	3.00824	5.36706	8.00126	10.5263	1.28159	0	0	0.268131	5.22476	2.47462	1.4921	2.77218	3.34551	4.76336
SKIV2L2	9.21495	22.7279	21.7416	21.4235	27.3942	7.09209	4.19853	11.1996	8.03101	7.23542	9.16529	7.1096	5.44198	18.4597	12.9942
AMOTL1	10.6513	14.2219	13.6933	10.6066	21.8107	22.2995	11.3216	26.7653	16.3373	22.8054	19.9882	31.4338	19.6566	23.3005	11.2947
VPS52	8.20108	9.43703	10.3169	7.38734	12.8132	3.01136	4.41697	9.10212	18.1527	13.2702	17.3692	12.3131	3.27304	8.54938	11.3568
DDHD1	1.93818	3.52112	4.77794	2.03452	3.44891	4.44226	1.22341	5.98495	9.47859	7.3938	8.92526	7.29353	19.809	6.98298	9.55488
DNAJC17	26.4711	49.1691	28.3473	11.4996	25.7334	27.9531	26.1586	37.376	68.0161	67.2286	67.4659	41.1806	21.282	43.4719	35.7572
DNAJC15	4.34672	11.9186	11.1973	18.4454	16.6927	2.62551	6.70974	0.826035	1.04096	14.0665	2.91383	7.53008	6.88357e-08	3.50979	0
DNAJC13	5.67197	15.6759	14.008	17.0574	18.4607	2.89301	2.57296	6.85215	4.56843	6.37489	8.30631	4.69296	3.8896	7.13124	6.44227
DNAJC10	4.95904	9.54093	13.7931	16.3465	18.0069	0.401713	2.65775	2.47972	0.336512	3.20209	1.66585	1.72616	0.589728	2.30855	2.42014
DNAJC11	17.7043	24.3221	13.4034	11.7954	16.9378	1.20286	4.54805	9.67474	17.3708	18.2783	16.6787	14.4862	11.2136	9.37768	11.1287
EPRS	14.9508	24.3856	27.722	28.129	39.118	4.08696	9.30481	10.7771	7.63215	11.0588	10.0781	10.5564	4.89997	24.1199	11.4817
DNAJC19	2.11055	5.96705	9.10536	8.12689	18.014	1.07266e-06	1.39035	9.9545	3.76272	1.96653	0.683096	2.71563	1.23433	2.62027	0.223355
EDF1	219.502	194.52	198.332	112.464	245.671	182.571	209.001	231.327	325.625	255.274	263.603	316.507	297.491	165.527	272.36
VPS50	10.7555	13.1556	19.5234	20.9216	17.2092	4.99794	3.81476	17.5514	13.9935	10.9017	9.94312	9.149	1.50213	19.2854	20.9716
SUPT16H	46.1898	43.0762	59.8178	37.1987	70.5727	31.0379	37.5868	24.0763	53.8469	45.2783	49.229	56.1258	59.7498	41.9456	63.2301
NRK	6.20182	3.05698	0.492216	0.0116772	2.43337	4.2334	5.49443	11.0783	6.79829	2.5268	0.0299147	0.118803	5.06364	1.62463	0.257584
NRM	13.0891	1.38783	2.65199e-05	0	0.675091	3.64843e-05	5.39913	1.5807e-14	4.40657	0	0	0.130613	0	0	1.29368
TPMT	4.00762	2.87404	7.67564	6.84037	11.6219	3.62778	3.93094	1.65463	7.31993	2.98352	2.87431	2.62635	4.92511	7.91287	10.6403
IER3IP1	4.12163	10.2568	11.4474	5.52822	20.1965	1.36517	3.37146	0	4.51395	3.08447	4.62126	0.323679	0	4.68043	1.89484
NUP214	22.5867	20.9124	25.8691	20.7241	25.3596	11.8942	12.5179	28.3148	15.435	16.0726	26.9485	12.1669	3.91662	27.6797	24.9913
TPGS2	5.78434	5.03801	1.47133	6.77012	10.0608	1.44263	0.453764	0.00743803	1.64683	4.0334	0.881177	0.19597	0	2.6083	2.38645
NUP210	4.16598	9.36921	9.18473	2.96396	8.29365	1.81825	2.9808	10.0438	7.65284	3.36655	8.19792	4.10516	1.07679	9.25635	7.81692
VPS54	12.063	14.6368	26.4442	11.2744	25.2836	1.58593	5.39864	6.03539	5.44684	8.67065	11.8869	9.58288	3.83759	14.7093	14.321
KIAA0319L	11.2343	9.25036	13.7953	11.4674	17.5298	0.342775	4.14743	4.0956	4.88057	5.54687	7.34461	6.22526	1.82394	7.41173	4.36091
PRAMEF19	5.9209	7.58596e-06	0.492734	0.0683475	0	8.36393	20.7404	5.69422	1.28282	0.385346	0	0.537375	0.4608	1.30764	2.21045
PRAMEF17	17.8716	4.64462	0.773597	1.52621	0.0177068	0.919804	1.28654	3.47561	1.57133	0.101674	1.03951	0.424833	1.77917	0	0.347197
PRAMEF14	8.97896	1.36132	0.2381	0	0.398429	0.781595	16.5714	0.162884	2.56717	1.06345	0	0	2.94138	0	0
PRAMEF15	20.345	0.629073	1.09392	1.82437e-06	1.37023e-06	2.70257e-06	2.56437	0.373331	0.0370165	0.0756973	0.0595045	1.79776e-06	2.83416e-06	1.74231e-06	7.09864
PRAMEF13	15.8733	1.47343	0.2381	0	0.398429	0.761294	16.5714	0.162884	2.5698	1.06345	0	0	2.7791	0	0
PRAMEF11	32.4542	0.707226	0.27342	0.243603	2.53528	5.84412	6.17723	31.434	2.61272	17.7865	0.0662342	0	1.92898	1.82803	2.89104
VIPAS39	7.70358	8.56326	7.00025	10.4192	11.2503	6.02212	10.122	7.78398	10.845	15.2821	19.215	14.5559	8.45106	11.8397	22.5061
DUOX1	1.87632	1.67845	1.62505	0.248539	1.75194	0.00380587	1.10974	7.29161	4.68041	12.1487	0.0950838	13.7937	0.815356	2.67238	0.831136
ECH1	9.64512	12.4746	9.36263	5.9977	21.1863	2.66541	0.894533	8.36747	5.59033	7.46759	9.37889	6.42851	1.21808	6.68699	2.92526
MOGS	8.98525	5.28475	4.66532	1.69879	5.41058	0.653726	7.70538	12.3063	4.67818	1.36475	2.50869	0	2.0242	4.71032	1.56344
HARS	8.65029	12.4752	9.61003	8.62066	15.6229	0.37199	5.65709	6.96272	4.99643	9.56641	7.16195	8.04852	6.86685	5.65772	5.77186
SALL1	5.99604	0.180084	0.341256	3.68352	1.0204	1.75068	10.4652	12.4614	28.683	0.751034	0.230401	10.494	3.7312	17.8771	4.03755
SALL2	14.7748	9.07467	3.94622	3.33479	7.11069	3.10768	10.5488	11.1696	6.20625	8.25562	3.52756	6.82937	8.79572	5.09702	5.75065
FIS1	7.40335	30.056	25.7252	17.0969	62.6144	3.33891	5.8772	16.4774	54.0985	28.2309	55.0561	10.7747	2.82469	30.6872	45.0475
HIST1H2AI	25.4149	0.315112	0	2.30863	7.80356	13.704	9.85893	8.73808	7.15441	3.05631	0	0.0536822	0.266191	1.59181	10.5784
MELTF	2.70124	2.14779	0.975283	0.333239	0.650694	0.852133	0.0791273	3.98712	0.951754	7.43033	13.1473	4.32748	0	1.3444	2.4016
HIST1H2AJ	11.6646	8.49846	5.78759	0.350543	10.4154	9.83578	10.9459	9.70116	7.12701	12.2479	19.6589	8.96392	0.442491	11.334	12.2026
OR5H15	7.28599	1.52432	1.68673	0	0.0545711	0	9.59228	24.0751	3.22243	1.24678	0	0	0.200006	0	0.782215
OR5H14	0.0412961	1.29209	0.1673	0	0	0.742112	1.47426	22.1043	0	0	0	0	0	0	0
PCP2	0	0	0.622893	0.193421	0.51316	2.2347	0	20.5961	1.88825	0.586866	0	2.68459	0	14.9583	2.09744
HBP1	6.03405	8.16651	9.08968	7.94971	11.9705	1.74301	2.32197	3.07468	3.81439	7.73479	9.50378	5.44626	2.37609	10.8206	6.70808
OR10R2	7.59977	0.007332	0.0914647	0	0.327016	1.68945	8.35144	17.2922	6.61571	4.25694	0	0	0.865656	0.577679	2.28388
STX8	89.745	39.1067	50.5669	21.6421	59.6726	3.19323	32.4937	11.7103	30.5951	54.8386	47.4004	36.3864	36.3932	60.7558	43.444
ELOF1	12.5898	10.0457	5.02607	7.76521	15.7683	0.762326	1.47199	31.4669	19.7782	10.2114	8.87839	14.356	2.84837	8.26873	6.36822
DHX16	14.6977	18.7075	20.9655	13.791	19.1659	2.76591	7.72462	14.9812	29.5759	23.2091	15.8547	21.9389	10.9988	25.7708	18.5757
DHX15	59.888	74.2096	100.18	56.3617	106.973	59.4997	104.398	114.692	240.917	136.351	129.097	226.589	181.864	197.379	179.744
DGCR8	11.9022	8.2455	10.4487	11.096	9.44662	11.639	11.9715	16.7654	17.1871	18.8285	19.0709	16.4015	9.83128	22.7793	15.72
ZNF782	6.75727	11.0496	13.2287	5.59447	9.24258	9.48936	6.98875	27.1293	23.9342	24.6362	20.4144	20.7356	17.2392	37.0217	27.8146
RPP40	0.743747	0.408597	1.05419	0.417631	2.41087	0	0.351419	0.377585	0.0350662	25.332	0	0.594881	0	0	0
OR11L1	15.2267	1.71202	0.543396	0	0	16.7562	10.8711	11.041	1.40205	0	0	0	0	0.692145	0
RHOT1	12.6009	24.1511	23.8965	29.8446	39.7817	3.43917	7.2572	12.6831	15.3184	18.4397	21.63	20.4994	8.25403	32.0032	14.5529
SHMT1	10.1581	11.8559	13.03	8.39048	18.3829	4.59143	9.92163	3.08312	23.5637	19.6622	35.8633	24.7728	2.85638	16.6249	11.553
PGS1	3.1728	5.85219	3.29729	3.23775	3.53074	1.27161	4.85441	11.3888	7.5692	6.98327	4.22958	11.7271	11.367	5.42063	12.3851
UBE3B	3.10764	10.123	11.8286	8.72209	10.3973	1.64072	0.832762	7.25564	8.49864	11.8668	14.4765	7.54774	3.61845	10.0555	9.53638
UBE3C	5.84944	9.33399	14.0242	17.7012	17.7875	2.07681	4.97799	6.599	8.37128	6.1993	5.23229	4.14581	8.77224	8.76315	7.80449
UBE3A	17.7974	43.4145	44.0941	30.557	54.302	11.4492	35.3947	24.778	43.8019	36.6473	33.7315	65.3593	63.4642	72.1975	46.0143
MTFR1	12.2065	10.7762	11.2602	6.63794	15.1665	6.62047	12.7793	5.88512	14.2081	8.81534	6.89506	6.6464	4.92495	15.1608	9.13614
NUDT4P1	9.39104	2.02353	2.05893	3.55712	2.23214	3.22557	13.0152	12.4102	1.41845	8.28066	3.19972e-52	6.26272	2.43999	4.12832	5.58801
NAA20	18.8852	40.1103	48.4524	38.1004	42.8588	6.66885	20.3612	1.03827	33.2045	19.8753	19.0241	9.81914	14.1746	40.7607	24.7091
NAA25	3.21463	9.03202	10.8601	4.68918	9.00544	0.838713	3.00643	3.74076	3.8655	4.7497	4.81552	3.51686	2.12313	16.5449	6.12103
QDPR	9.4429	4.346	8.79661	12.0613	18.2173	0.232922	3.09573	4.64725	3.92788	0	3.75329	7.37576	2.58691	3.25293	1.89172
STX4	4.39981	9.51791	15.2414	14.4346	18.2256	29.1624	5.28336	10.7664	37.9233	33.6699	47.0332	31.0353	32.7039	30.5799	31.5638
TBC1D12	1.73812	3.82562	3.43059	4.15882	2.9408	9.06576	1.66757	12.3	10.8454	16.6746	31.0071	21.7905	8.01797	6.62668	9.5849
TBC1D13	3.36033	3.06631	2.6852	2.29821	10.9378	1.50769	4.91808	3.56945	4.90991	2.85594	4.67296	3.74259	0.771751	4.34496	4.66858
TBC1D17	11.4506	15.9055	13.7309	17.6875	18.801	7.10306	9.59214	10.7819	21.1629	27.9535	84.4029	23.8696	8.31023	12.243	17.6856
TBC1D14	13.9604	12.4248	21.3332	17.2418	25.7766	10.8382	13.3427	10.8486	34.9424	26.0939	30.6015	28.2054	10.0887	12.9728	17.9241
TBC1D15	5.92008	10.4171	12.2564	11.7963	13.3677	5.0515	6.22285	3.20858	4.89964	8.14602	10.6897	7.94856	7.50298	8.59247	9.59498
AUTS2	24.5183	73.7352	91.2606	59.3455	39.8099	205.166	61.2097	130.582	78.9144	245.406	223.616	182.221	12.4295	24.4379	129.558
HSPA1B	193.138	310.945	230.143	425.482	990.997	122.175	331.898	137.55	304.234	392.044	141.517	218.699	212.417	195.404	140.365
HSPA1A	223.569	370.037	196.636	527.787	963.262	76.6473	217.66	86.8436	173.761	306.592	108.935	173.99	209.348	153.176	163.724
CACTIN	6.15697	1.51634	3.71033	1.44103	3.48186	3.03078	0.824192	4.87922	21.1066	10.3203	7.62217	18.6669	1.95663	5.37176	4.34471
LINC00969	231.307	96.7491	293.871	150.77	220.79	163.631	332.034	260.167	1197.71	681.92	488.792	398.505	289.095	562.191	1155.32
MXI1	9.65348	11.1935	16.186	15.6044	17.7543	12.0713	27.8743	3.09689	18.5685	22.8094	35.5666	20.287	16.0149	3.71081	15.7772
DXO	4.6217	7.66384e-13	3.533e-05	1.69346	0.00116403	4.90363e-10	1.77679e-07	1.43293e-05	2.52495e-16	1.62597	10.5145	0.000239383	2.00577e-05	3.97857e-09	8.97625
SCFD1	3.45151	17.7294	21.9344	26.4193	39.0585	1.12955	5.28646	1.41344	2.40532	5.15188	1.20034	6.0554	2.67656	4.01666	2.55867
GCOM1	0.954999	4.78145	4.70993	5.13786	5.35902	8.23703e-07	6.16501e-09	8.24014e-07	1.08043	5.237	2.91697	9.15033	3.15062e-07	10.9903	8.1804e-30
FAM222B	4.79668	3.44896	4.33631	1.65262	4.11649	4.32286	4.10414	12.1094	13.7293	12.1458	8.17032	11.2331	4.85358	11.3756	8.80072
MEN1	15.8229	6.30572	4.82722	5.11167	4.6365	6.32828	2.1719	8.64151	8.34408	11.2547	10.9791	9.72801	4.03302	6.22402	9.39911
KRT222	4.20214	3.87435	6.09476	2.87632	3.74608	0	0	0	1.84688	0.0686387	0	10.5844	4.28732	4.2589	2.1771
CTAGE8	0.0706375	3.3295	1.85385	4.35059	4.74405	3.65706e-06	15.3846	35.2202	2.96462e-06	3.23656e-06	3.07906e-06	3.50647e-06	3.97426e-06	3.53666e-06	0.886356
CTAGE9	83.1116	36.3988	20.3311	19.6049	18.87	84.4307	72.7294	82.6478	107.321	81.6995	102.188	29.4778	95.047	106.197	69.4812
CD8B	14.7154	1.13256	2.2389	0	0.200987	0	4.58057	3.14926	1.09872	0	0	0	0.316296	0	0
CTAGE4	104.029	42.8038	37.1306	32.2146	32.4076	66.2734	32.8075	44.0332	128.078	97.2443	174.956	36.0958	86.214	129.08	123.15
CTAGE6	63.0666	30.6947	30.2292	24.6317	21.5448	45.6182	79.3543	56.2613	59.4429	53.7289	75.2575	16.8342	40.5732	68.4317	56.2057
PORCN	8.73068	4.05758	6.68332	6.36692	4.79273	0	1.66873	14.2977	1.09855	0.637382	1.85898	0.325119	0	0.30897	0.0428906
TTI1	7.43588	12.7366	11.2087	6.6971	11.4494	6.05973	13.1037	13.9732	15.7949	11.5591	10.1068	13.0027	20.9637	37.4617	20.4884
AHR	7.75179	8.75523	13.0988	9.73337	9.99458	1.42913	3.50361	2.93452	2.6512	8.63014	4.34259	1.476	0.920186	2.72832	5.48988
STK38L	2.90391	11.5182	11.857	13.8705	14.5372	4.86135	5.97021	10.8269	4.78553	3.9386	10.6607	2.65525	11.1589	8.86472	5.69039
TADA2A	2.85396	22.7608	13.6344	13.0076	21.9748	24.69	4.91663	21.164	17.4834	12.2665	21.5433	12.8242	2.58889	23.9174	5.92779
NR2C2AP	23.0492	2.70633	1.19988	0.0808876	2.94627	0	1.84714	17.1064	4.60795	4.60651	0	0	6.98324	1.19287	0
KYAT3	2.5853	9.91203	9.86292	9.48087	11.4348	0.359775	0.304865	2.13251	0.0199486	2.09768	1.10549	2.64	0.333629	5.42326	4.54979
DYNC2LI1	8.1024	16.2086	17.496	24.4355	22.4049	4.79155	10.1285	7.10166	4.69237	9.00184	12.0002	9.05619	11.4818	11.6155	22.365
KIF7	5.35761	3.27965	3.38058	2.12974	2.9365	6.54266	11.0567	6.87994	7.18467	7.28268	15.4798	9.38151	5.62661	0.888655	9.98276
AP3M1	9.94502	17.6467	22.8451	11.6429	27.8287	5.5203	9.50299	6.01223	8.78865	10.6281	3.73707	15.7045	9.18766	26.0597	17.3355
TNKS1BP1	13.1816	6.24486	5.59863	4.67203	7.16003	2.71638	6.74118	7.27242	8.86947	8.95736	26.7283	8.84264	3.52837	5.5418	4.92113
LINC01605	31.5937	0	0.0621079	0.0544288	0.568018	4.14374	15.1034	0	0	0	0	0	0.00490135	1.41051	0
LAPTM4A	201.202	265.159	264.874	229.556	274.939	96.3027	14.7045	4.55805	10.2051	315.168	51.8255	23.9025	7.14674	51.2164	12.3952
LAPTM4B	5.56951	16.6331	44.9037	24.1107	21.834	0.176176	1.58549	0	0.243667	11.7516	5.52399	0.886427	0	16.0152	0.0490019
SPATA31E1	8.14103	1.23371	0.00601071	0.107818	0.153855	5.79408	10.84	4.87561	1.55245	2.46808	0.504103	0.148546	0.956551	0	2.12108
AARSD1	3.26358e-05	6.942	2.13904	2.59397	7.14661	1.32891	5.59822	1.29206	9.41747	7.55883	12.5313	3.94561	0	0.946852	4.17447
ESYT1	11.0241	11.6944	10.9246	11.5239	18.5691	1.68839	3.40738	3.69644	2.92711	4.02983	6.98314	1.7549	2.4837	5.5181	6.64152
ESYT3	5.71792	4.40522	5.72255	1.30563	4.41774	6.22976	2.18263	7.13655	0.900227	18.9296	10.4312	3.64238	0.0083497	0.732477	4.55956
CXCR4	5.77893	2.99324	2.76132	0.71798	2.51844	1.56076	0.872099	4.57366	2.75452	18.4	0.691153	2.40977	10.9096	3.78462	2.93761
CLRN2	11.2784	0	0	0	0	4.14881	4.21151	7.6276	1.18617	0	0	0	1.72499	0	0
DEFB107B	33.4812	1.63295	0	0	0	0	0	0	5.26389	0	0	0	0	0	4.82751
DEFB107A	33.4812	1.63295	0	0	0	0	0	0	5.26389	0	0	0	0	0	4.82751
OR9A4	5.6112	0	0.988384	0	0	0	9.47448	30.3954	6.34016	1.334	0	0	0	0	0
UCKL1	2.90699	11.0633	13.2596	8.07675	13.425	2.58657	34.6815	26.2814	82.8973	20.9017	46.3219	22.6967	38.7497	21.6051	34.3785
PHACTR2	5.14275	7.29224	9.28546	6.51889	9.5512	14.7732	11.1659	17.4951	42.4644	17.987	24.7059	17.681	56.2391	35.22	7.22389
LUM	20.826	4.92287	1.74064	7.24989	8.93729	1.45612	1.04305	0.114941	4.52934	4.45658	0.983822	4.1774	0.33255	0.0714191	1.64859
OR2V1	18.0653	12.2646	4.69328	0	0.406156	0.935773	10.8837	10.3204	6.87587	0.0916482	0	0	5.07402	0	0.129375
OR2V2	16.2021	0.0408821	0	0	0.595696	5.7706	17.2292	56.169	0.759544	0.274945	2.44082	0	0	0	6.33935
PSMC3IP	16.5543	20.6521	13.965	15.3566	16.0078	8.73362	14.556	37.4051	44.1773	36.5921	25.6141	6.43638	18.5074	20.9258	17.1711
TBC1D10B	24.158	17.5104	18.9321	5.02869	13.604	5.71357	19.0443	3.65957	23.0685	14.8282	12.6842	11.4192	9.03539	12.4855	9.55743
C18orf32	5.84523	14.4351	15.759	13.7131	14.0172	5.49028e-05	1.04182	4.03383e-05	0.00381118	3.2973	3.86011	2.76719	0.281462	8.28333	1.40991
GPBP1	22.6166	27.1203	32.0035	26.7852	35.1284	76.6487	63.5735	71.2077	95.1828	63.1183	64.0565	80.3701	125.4	99.3977	113.287
CEP250	15.8743	11.2528	10.7653	10.3329	12.1615	16.4929	13.0046	11.4698	23.3364	20.3079	14.3761	21.6824	13.4573	16.0672	17.1515
CELF2	7.21136	5.71446	4.63257	2.06866	3.63485	0.561566	1.16815	0.657412	0.899845	10.4264	0.635963	6.71234	0.986569	5.43356	2.82048
PRSS8	9.79234	1.98802	2.68246	1.50299	1.24398	4.49478	0	0	15.0007	3.03051	4.10156	12.3204	0	1.91795	2.20102
RB1	4.45325	10.6968	12.6923	9.84548	12.6908	2.18215	1.51285	3.46828	3.45679	5.48539	2.67972	3.33462	4.10207	2.89034	6.40021
SPATA31A7	39.8179	9.13889	0.214685	0.143296	0.0181359	10.8263	36.5086	17.6825	6.28448	6.83305	1.74968	0.282472	10.3726	1.43532	8.63778
MAT2A	26.9407	43.5331	44.2657	45.7948	58.2374	6.12445	19.322	55.182	17.7491	29.9556	25.0444	16.2931	19.4269	55.9067	27.1984
HEG1	10.9438	18.2503	24.1419	15.2278	14.6305	14.9534	15.5672	16.703	14.0454	8.45774	22.1854	10.4547	20.2755	6.69294	24.9144
MAT2B	4.19406	5.27951	6.25178	7.88348	13.3799	1.84151e-08	0	1.45151	2.68561	1.82087	1.21905	6.3652	1.08527	0.770614	4.45711e-08
SNORD17	1093.78	1920.85	2585.13	1277.78	2368.58	81.8789	62.1249	61.3864	685.817	923.168	2940.69	726.29	592.145	2477.77	1078.4
CASC1	19.9689	12.2941	18.0656	12.4328	19.41	33.8637	59.0207	116.138	50.3329	37.7248	21.4101	72.9459	6.62579	21.0689	75.4644
CASC4	46.9898	67.2073	88.622	110.157	121.609	36.3271	48.4648	30.1308	31.4585	37.7703	39.6186	36.685	41.6972	86.4209	35.7128
WDR44	8.61312	17.6289	14.4254	9.15516	14.743	5.71401	4.02113	14.0862	7.14691	11.4004	13.5641	9.96649	8.78987	15.6242	13.8407
WDR45	5.293	7.3128	5.40717	3.54636	10.0984	4.38651e-05	6.16485e-06	7.82007	10.0142	19.1283	49.4456	6.15166	4.5404e-07	11.1143	4.32879
WDR46	3.69431	2.18485	6.22751	3.01876	7.90501	5.27953	3.72077	8.91158	14.5541	4.70817	15.4174	9.41107	9.63965	3.94672	12.6334
DLL1	1.29096	2.33122	3.95225	1.43029	2.90509	0.81235	6.49313	13.016	11.5846	4.87978	15.9285	5.85059	6.85982	0.155131	15.1463
ZNF512B	5.75498	6.63475	10.2433	4.69592	12.1097	4.02696	2.46954	3.31903	18.6577	14.9372	12.1489	12.7937	8.25606	14.5568	8.04881
FAM160A2	3.02227	6.71512	12.2119	2.97265	6.55594	2.18492	0.118212	2.07103	1.53099	2.16225	6.71647	2.77582	2.16035	6.36016	7.99631
POM121L1P	8.08249	6.21955	1.76417	0.199898	0.904394	6.59678	24.2615	18.7901	1.55953	1.47549	0.261943	0.209735	1.35187	0.597877	8.14125
NAALADL2	11.1724	41.2569	45.1011	53.6899	42.7476	13.2786	0.98098	20.2659	2.50797	7.21688	5.27262	15.7509	1.47796	0	1.45651
FAM50A	93.121	125.841	115.596	124.346	102.527	246.011	328.392	151.83	380.882	496.448	375.996	411.489	268.451	116.92	208.064
AQP7	11.4989	4.16249	2.52543	1.12243	3.17127	3.86247	1.92372	4.09747	0.437187	0.200012	2.96337	0	1.54349	0.0323136	1.31841
GSC	10.5929	1.21922	0	0	0.0828745	0	0	17.0454	0.705326	0	5.37903	0	0	0.067969	0.495148
ETNPPL	4.71134	0.872325	1.58665	7.61029	13.9614	0	13.4896	10.3706	1.20152	0.0690035	0.018334	0	1.75975	0.113876	5.51525
SNHG4	147.376	286.019	201.154	186.789	273.8	430.879	289.632	109.314	789.508	435.01	505.798	600.381	189.688	450.323	198.519
SNHG1	26.0627	9.36025	9.0676	4.42801	10.4525	5.78771	11.6527	19.3283	5.09815	5.24324	9.57198	8.41865	9.98124	2.248	5.93293
GUCY1B3	12.9313	35.475	55.8125	34.9606	49.704	10.4541	8.04578	11.7013	9.72437	119.08	47.7528	57.5777	27.5495	72.5845	20.3472
POM121	21.5817	28.2588	34.0503	21.4776	26.5865	18.7211	15.0837	37.5312	94.7689	54.4496	73.0611	72.6209	44.1085	61.4707	48.7138
BTNL9	1.40367	1.90351	2.59188	0.984661	3.49976	0.768973	5.6334	6.87971	7.90052	3.14364	19.44	0.632072	2.13585	1.83828	7.36485
BTNL8	1.59391	0.155946	0.705031	0	0.679577	0	5.42525	20.6423	3.12121	1.32471	0	0	0	2.93285	0.400275
BTNL2	3.71343	0	0	0	0	2.95313	15.3722	4.58093	2.17196	3.51683	0	0	0	0	1.75674
DCLRE1CP1	0	1.20566	0	0.0461509	0	0	0.0464924	12.1168	2.21453	3.03752	0	0	0	0	0
AAMDC	0.649998	0.661142	5.87836	1.15767	2.63704	0	0	0	0	1.94226	2.66524	0	0	11.1887	1.30254
SPANXC	20.3225	0.0462301	0.0370688	0	0	0	3.38058	34.4363	5.41865	1.98939	6.94572	0	0.732205	0	0.121157
FHL1	18.821	31.199	27.8586	34.0424	48.5865	1.88901	15.8731	1.81026	6.37999	2.64303	8.64004	7.23129	23.9823	8.17767	13.5582
FTH1	549.434	479.212	831.575	534.846	1728.48	86.7072	329.798	208.097	486.906	1152.01	300.732	704.311	210.249	241.823	123.053
ZNF248	12.0034	23.2225	29.8197	13.6402	20.0292	12.8977	15.809	22.892	22.2898	32.105	36.1181	30.4288	17.3058	49.4971	59.5151
PAWR	9.98469	36.9422	38.5647	17.7761	29.0297	39.5649	30.9693	38.1267	135.236	185.382	94.0019	230.837	116.154	59.9982	73.3116
RAD51D	7.84447	2.85792	4.36268	2.42222	2.07518	1.87681	4.88651	2.14049	0.9729	0.264316	0.0826044	0	19.0285	2.46592	0.124111
RAD51C	4.79948	5.86319	9.96233	10.4985	11.5929	17.5925	3.44376	7.27985	1.57609	4.43789	4.58943	0.777258	0	5.08438	3.84259
RAD51B	6.4762	14.4457	6.75921	1.8621	5.57124	1.42546	0	12.2054	0.229028	3.89271	2.36521	3.85154	3.46852	1.69746	11.1274
GATAD2B	8.714	8.90338	9.6237	5.13468	11.044	3.76777	7.95577	7.15445	18.7475	13.4312	19.6293	16.9512	7.12602	29.3527	14.3095
GATAD2A	9.41926	10.8606	8.16058	6.90481	12.2593	5.70695	8.10723	9.39726	26.2628	20.8618	14.2497	16.3012	14.9239	9.70425	8.09551
NBPF22P	1.06045	0	0.0204625	0	0	1.90328	0	10.804	0.163335	0.728725	0	0	0	0	1.67444
SLCO2A1	3.75195	7.96864	16.4109	6.52378	12.2434	0.509518	3.08898	4.71752	13.3919	2.22336	15.3417	2.97786	4.07737	0.403687	5.02728
OR2M5	18.3778	2.02651	0	0	0	7.20551	28.9298	17.7903	2.62823	7.74141	0	0	6.59957	0	0.10906
OR2M4	4.36036	5.24963e-07	0.833249	0	0.329967	7.4449	9.25958	22.2794	2.19183	4.3167e-07	0	0	0	0	2.32103
SNORA50A	0	24.6658	41.6579	0	157.874	0	0	0	0	10.7031	0	0	0	0	0
TP53BP1	24.6192	36.8813	44.3102	21.9142	35.175	11.7106	21.3392	19.2875	31.2694	32.9429	39.4981	51.0842	15.1017	43.8149	26.1903
OR2M3	15.0997	0.62036	0	0.120854	0.54782	15.9363	23.6477	59.301	2.10259	4.0793	0	0	0.0523775	0.80876	0.10906
OR2M2	9.02055	2.65852	8.28789e-07	0	1.49591	9.22793e-07	14.6732	8.39345e-07	7.06261e-07	0	0	0	4.56619	0	21.2154
RAMP2-AS1	128.998	14.567	0.861358	5.35172	34.7358	23.8753	49.6999	6.72942	0.670713	7.75318	0.313826	58.6554	8.32905	1.29451	12.0888
CASQ2	7.50746	11.9727	2.90307	1.97076	7.43331	2.64034	4.40599	0	4.83039	2.6651	1.05012	0.712204	0.0159968	1.19581	0
SNORD15B	2449.65	2588.52	1720.59	2384.81	1993.89	303.677	178.144	1024.1	941.601	2052.79	7768.14	4030.62	1310.86	6066.24	3252.49
SNORD15A	0	30.1407	0	40.8428	0	0	0	0	0	0	104.835	147.628	0	0	0
DARS	6.83787	6.71169	15.5266	6.68584	17.8931	2.46695	0.684417	4.40904	2.3382	9.60777	8.60221	3.06198	2.84879	5.12946	4.16479
GLRX3	12.4146	13.322	13.5241	14.3969	28.4209	4.29064	9.61298	11.6208	15.8426	16.2428	7.41406	18.47	9.6753	4.27267	15.7905
PIH1D2	4.85463	3.26659	8.39557	4.54951	7.12523	5.50542	1.74665	5.00999	8.88932	13.3218	1.30816	18.7141	1.91809	26.8292	10.7256
S100A11	111.508	139.237	144.242	113.331	198.611	33.5973	93.7382	112.094	67.0967	139.073	161.3	119.839	149.903	253.168	47.9122
S100A13	24.4678	25.1675	17.4741	16.367	48.0449	10.7926	18.6933	11.458	20.7898	17.6182	37.9258	6.04074	8.39619	39.0592	50.2332
KLHL7	4.05554	6.22228	5.14476	9.40916	11.9358	0.588788	0.561076	1.37253	1.04004	1.05911	0.892671	0.0452852	1.33599e-60	1.57125	0.705615
ZDHHC11B	0.379007	1.88821	1.99495	0.238031	1.85471	3.19139	1.74218	12.3789	4.71371	6.62985	2.28954	5.26182	7.46078	3.58639	13.7642
TUBB4B	29.5788	43.1287	31.9868	21.8394	36.4092	1.40507	7.74201	8.4127	5.68179	29.7232	8.35535	19.4763	6.5073	20.8216	28.2231
TCTN2	9.75707	7.77051	3.82205	12.0189	15.8856	1.35504	4.97027	14.1872	1.84306	2.65857	1.12984	4.59464	0.0590819	4.97076	6.04238
TCTN3	8.57671	15.0875	17.9844	17.0715	32.3699	3.30944	4.74017	3.61814	3.3787	2.58287	1.47065	1.2236	0.552101	3.80386	5.278
TNXA	22.2473	2.19639	3.49661	1.61353	6.76777	2.40931	0.00679613	0.3905	4.27762	9.95203	1.04906	1.58373	1.39407	0	6.49819
FAM133DP	12.5771	1.06481	3.10549e-10	3.8551e-46	1.3129	7.88611e-75	6.90885e-87	5.50993e-30	1.54787e-29	5.88188e-37	1.70802e-22	5.66682e-27	4.47773e-66	5.43963e-28	1.82142e-28
BSCL2	78.0918	5.05142	21.7029	15.7885	13.2322	14.2653	17.4474	21.9145	8.62013	6.71012	5.76317	9.61534	27.9204	2.4718	4.14409
GSTT2B	11.6247	3.98124	3.79608	1.41633	5.31742	0.693477	9.17945	6.10362	3.29217	1.68061	2.67381	1.50589e-14	0	1.98618	6.18276
ADGRA3	9.54039	14.7028	13.2689	6.39009	14.9808	0.70848	9.32934	5.4164	7.0118	4.36065	5.59091	7.1205	1.19764	3.06071	7.02549
HNRNPA1P10	0.000111416	38.1732	56.3799	87.1974	6.59715	1.45116e-05	54.5638	44.8405	41.8727	140.276	42.7183	74.0902	41.7939	0.000106924	30.6449
MPV17L2	21.7209	8.90895	4.76361	6.88748	14.9607	0	4.78517	37.6185	29.5247	8.03644	19.2715	19.4357	25.9998	7.38226	4.11036
SYNE1	44.5191	41.9015	62.7896	62.747	72.4611	12.194	11.3885	26.1579	4.7518	170.251	14.6897	76.7199	20.6444	214.716	7.0502
SYNE2	34.5358	40.4644	42.7146	33.5878	67.5333	14.5844	14.6141	26.4778	15.2645	32.6304	23.8882	42.4149	13.7599	22.9074	9.58655
FAM187B	3.62834	0.88397	0	0	0	0	16.7493	0	0	0.495643	0	0	0.879657	0	4.10012
UBQLN2	20.896	20.8602	21.6371	18.6086	23.959	7.52936	1.19199	12.2302	9.83025	13.7448	10.7887	6.3768	5.2608	11.3345	12.8317
UBQLN1	10.7703	17.8202	26.8452	17.8411	34.9463	5.64116	8.40324	7.65895	6.99899	10.7777	12.9013	15.0099	2.39038	14.5113	12.8146
UBQLN4	1.07634	3.70384	3.98676	1.39056	5.35766	1.26828	6.71682	4.7169	10.2298	4.50741	9.52544	8.71327	1.78294	10.6537	5.87869
OR8B12	5.24461	3.66787	0.1673	0	0	0.371056	4.29992	13.7869	0.448205	1.82197	0	0	0	0	0
DAPK1	7.00908	7.63617	9.25518	5.799	12.7335	7.2353	5.7345	9.07331	7.45115	5.58477	23.2511	17.2754	5.76406	50.7309	11.6542
ULK3	6.58483	8.48721	10.1614	4.92106	16.9859	6.38348	18.6684	16.9192	24.4841	22.5991	17.9937	13.1318	4.45691	44.7494	36.3729
ULK1	1.84321	1.9662	2.34853	2.33723	4.47951	2.88707	0.759902	2.53174	7.93811	7.00135	14.7741	4.27664	2.05468	3.36172	6.43932
ULK4	11.9709	25.03	21.1212	10.9011	16.5561	3.2316	2.49195	0.55984	7.89733	44.6554	7.0377	26.7605	5.39488	2.90688	9.95107
ZFPL1	4.60439	5.56876	6.75968	22.4894	10.7822	8.39474e-19	2.95527e-05	0.813084	4.82058e-07	4.49712	16.7116	15.5273	0	0.0759442	3.57319
SATL1	16.9203	3.47687	0.319771	0.365784	0.294769	4.55456	28.4463	15.8981	3.26431	3.88961	0	1.98377	26.0429	0	0
UBL7	1.79114	4.19979	2.14466	2.5332	12.38	0	0.463351	0	1.50228	1.3726	1.72266	2.34386	2.43062	0	0
FNDC11	2.52915	1.67936	0.026935	0	0.266968	6.87054	3.22927	13.5725	0	0	0	0.837344	0	0	0
EHF	4.9861	4.63194	4.18516	1.31831	3.28185	4.0564	0.0658978	1.19451e-09	0.0182102	13.3401	3.33819	9.64452	0.25657	25.3753	0
GRB14	0.509205	1.87288	9.59643	7.52214	9.81615	1.83265e-08	0.855973	9.10841	9.45778e-09	0	0	13.4457	0	1.72435e-07	0.0293813
HSD17B12	3.81192	14.1111	12.0291	22.1908	22.897	1.5902	3.78646	6.69797	0.583306	2.43558	0.88289	1.87045	0.0681538	3.32849	2.17981
HSD17B14	2.29021	2.71749	1.39109	0.0868732	1.18724	0.75091	3.92296	1.51875	2.46179	14.9034	4.92008	6.24167	2.64752	5.58412	1.84349
GPR18	5.83758	4.02625	12.5629	5.39291	6.85287	0.685382	6.85258	1.63614	5.28577	3.27731	3.06862	2.07056	1.39924	5.36653	4.38399
ARNTL	2.10721	0.775481	10.1384	11.4362	2.04372	0.875833	0.112631	3.11662	0.610668	10.794	2.53856	1.78802	0	13.6475	2.08391
KCNMA1	10.9745	0.278584	0.216711	0.0270061	0.755247	1.15849	8.21016	1.81705	1.13291	0.358805	0	0.00563365	9.35048	1.47154	8.17024
PCYOX1L	12.2242	10.1125	10.0721	3.34253	7.7805	7.56772	2.57038	1.5499	12.888	6.52381	4.04236	2.35628	3.59037	4.1494	15.3569
HEATR5A	9.65483	6.40094	10.7185	6.674	8.29993	1.55696	0.512642	3.91466	2.89748	1.76067	2.76906	2.83214	1.51594	3.90723	3.22329
HEATR5B	9.03487	16.445	22.5035	10.6289	20.2729	3.25359	2.17411	3.59397	2.85864	4.26722	4.1525	6.19645	6.76834	11.7833	6.80136
OR14C36	3.68784	0.330859	0.63082	0	0	0	6.01351	10.0048	2.4665	3.84753	0	0	0.942795	0.314518	0
APOA4	8.22941	1.11244	0.19859	0	0	0	2.51805	3.38184	2.72186	0.277315	0	7.15545	18.16	0	5.64205
MYBBP1A	7.18603	6.68241	7.86817	4.7801	8.32947	3.27892	3.24287	15.1969	7.06135	7.43812	12.9838	14.6288	8.77643	3.27389	12.257
EFCAB5	5.9467	1.91383	0.682942	0.103225	0.5995	3.8394	16.0522	8.32513	0.565622	2.65255	2.25106	0.579565	1.06481	0.515965	6.2666
FLNA	5.91539	6.55462	6.82033	3.08104	10.8391	1.65164	0.809278	1.47937	5.51985	3.7625	7.69588	2.54249	2.73553	1.4739	2.76894
FLNB	9.23933	14.1565	14.0693	11.7943	19.1741	2.33108	3.00529	4.60535	10.5769	6.68025	12.4819	3.67792	9.21837	10.8398	5.00301
EFCAB6	3.54898	6.12245	6.36772	4.14302	6.68282	5.20641	11.3787	4.65778	9.74297	5.21414	6.62794	10.1052	3.18468	13.1469	18.8498
EFCAB2	1.06557	20.1285	11.9606	7.96921	8.5347	14.7315	23.3288	0.166649	18.4048	19.32	39.2296	18.458	5.56881	3.56436	15.965
LETM1	7.62306	8.178	2.52797	3.90892	8.18541	1.27788	5.05579	6.16932	16.9324	7.96087	4.22257	5.72178	1.46232	8.43008	8.62574
WASH7P	4.3172	36.3781	24.8087	12.9221	14.3311	2.12379	34.3777	33.2053	49.5349	66.3431	63.4552	35.7596	14.5806	47.2968	42.5902
PRKCSH	93.4726	133.748	100.02	126.587	128.454	38.2952	56.6209	69.9395	148.177	80.3089	82.4149	72.694	59.7896	63.1529	79.1503
SAP30BP	6.80228	13.5631	9.06682	11.035	15.6318	15.0838	3.80856	9.3574	21.2201	21.4334	32.5343	16.0583	5.71289	19.8845	14.9226
PLCG1	17.5313	28.4319	27.3068	17.1564	23.4861	9.26213	14.3002	29.6179	25.0134	17.9561	34.2825	24.2122	15.6912	20.6845	34.0544
MT2A	0	4.07559	20.8366	7.68473	11.9685	0	1.06737e-07	0	5.88169e-05	7.74729e-05	0	0	0	0.240656	0.116603
PSMD8	28.3698	25.4972	34.3482	36.9996	75.2864	1.53723	0.240862	2.47164	21.786	22.1921	32.9235	16.5264	8.60683	24.5048	17.0142
PSMD4	31.8386	32.37	22.373	16.3193	60.9969	6.14466	7.74833	18.6837	15.8092	30.7949	13.8643	15.8261	14.7961	26.7511	17.6331
PSMD3	7.52964	6.6342	11.9733	9.68134	20.84	6.24171	3.90143	1.42775	9.88191	13.4338	16.0394	8.54174	4.61258	8.8899	7.08324
PSMD2	14.2884	14.9204	15.172	17.7599	36.6804	1.56988	4.83351	8.49309	13.6405	10.1922	6.34706	6.94364	5.72755	13.0497	9.85735
RPGRIP1L	7.73667	17.0447	20.6083	12.3674	17.5381	11.5506	13.6268	6.04218	11.8736	7.89675	9.89369	13.6196	3.35719	11.0214	23.9853
TIMP4	1.57725	0	1.85723	0.569189	1.46066	0.553282	10.1187	0.573407	0	2.44674	0.38959	0	0	3.22603	0
COPS7B	24.3465	15.2085	18.2717	21.0139	20.4833	43.8129	33.94	100.081	99.5114	106.641	153.402	108.503	39.7797	56.1444	78.0455
COPS7A	14.923	5.66776	5.37985	8.77993	9.45418	1.18629	0	0	3.78414	11.9468	5.90191	2.10713	5.97219	5.25186	12.0279
NAF1	6.99423	16.5961	16.1003	6.4537	13.175	2.83764	8.54171	6.70895	5.71608	3.69552	7.83776	4.72501	0.606842	2.22099	14.2395
OR5E1P	8.81142	1.88584	0	0	0	1.83574	25.534	10.2814	2.33538	1.90939	0	0	5.11944	0	0
DKK3	6.83541	13.6571	9.41107	4.88713	3.02793	0.62109	4.61169	5.5148	2.19012	1.90621	25.4058	3.14475	9.34209	3.40767	4.15074
RABGGTA	1.37187	6.22265	5.92263	3.87771	10.8921	2.05302	1.19311	13.5146	6.51159	8.13581	11.5263	5.29341	0.474555	7.92441	9.98497
KDM7A	4.43811	3.56853	4.92476	4.04137	5.47108	3.69483	10.9942	5.80305	10.132	4.73631	7.30448	4.97352	6.02502	12.8525	4.05512
POF1B	3.86303	1.13652	0.154552	0.371224	0.127582	0.354686	0	18.9718	0	0	0.478081	0	0	1.10337	0
CEP350	16.7635	37.9641	61.9279	40.2103	47.0793	40.3712	42.8523	34.7782	49.0297	26.35	38.7946	36.0806	60.9057	78.8416	58.1274
YEATS2	13.2616	22.8856	25.1804	16.7226	20.9971	11.5519	10.4645	25.2243	52.1383	13.0913	27.4911	24.6523	23.3772	42.6202	31.2557
CTAGE15	71.8116	38.8641	35.7733	28.6253	30.318	49.8415	77.0359	70.9598	110.192	82.7145	128.053	32.2055	108.624	107.27	88.2709
C11orf58	18.1159	23.8052	27.4749	20.8388	50.1032	6.75913	18.0445	12.8323	16.59	22.886	25.0019	27.5691	8.31269	34.6909	30.1293
C11orf52	8.4896	3.16255	8.85431	9.58498	9.57797	3.52878e-07	0.756292	14.6274	4.08667	22.4274	9.3462	24.5984	0.732787	9.51375	4.94851
OR2Z1	3.06127	0	0	0	0.690299	0	0	9.85058	1.97057	0	0	0	11.5575	0	0
TUBB	5.24594	7.47449	5.8012	3.27139	11.1448	0.908088	3.13935	4.20687	7.37059	7.30261	10.1424	5.52494	3.50885	5.89331	5.18241
HDAC1	13.5715	15.1864	24.4728	12.2963	20.9128	2.86432	8.56196	6.98624	12.639	11.0878	18.8821	4.64255	4.17789	4.29541	5.49
HDAC3	12.7431	30.4213	22.9453	17.8501	28.1973	4.65957	16.7171	20.6801	22.734	11.0426	23.3919	22.1462	18.9723	15.79	10.954
HDAC2	8.07292	11.9126	13.4166	7.81188	11.5269	2.65482	4.99054	3.32332	7.28944	4.96266	4.28222	5.07241	7.04337	6.67286	6.42365
HDAC7	11.6633	18.0804	18.4285	14.7417	22.6216	15.8945	25.1399	30.0395	39.2776	22.4962	90.1479	17.0237	29.904	37.7711	56.9487
HDAC6	9.58022	11.6181	9.15384	8.06172	13.0736	11.8818	11.5226	25.0798	24.8695	33.4142	21.6021	37.2534	10.6206	16.1558	18.8808
HDAC9	6.28282	4.21521	6.45501	8.38056	2.71906	1.26911	3.85604	5.71674	1.17635	1.01805	7.63792	2.46114	1.22603	10.1152	0.926268
HDAC8	15.2864	8.95472	6.45719	4.65431	10.8684	1.27347	5.73483	19.303	2.68284	3.3961	2.92358	0.240399	1.12478	4.41384	1.11663
TMEM161B	2.97179	11.083	13.2163	2.08027	13.7334	1.07861	0.708534	3.95164	0.824134	0.930644	1.08752	2.33224	0.200925	6.53718	4.25867
KIAA1549L	26.2014	49.031	44.4965	55.0723	69.0084	14.7811	12.0452	29.3656	5.72663	0.800416	23.6599	6.11535	31.7012	0.079138	42.3638
FILIP1	16.5059	15.5377	5.52219	6.96418	8.4854	10.9047	20.1509	21.8636	11.4237	46.2676	38.4254	38.3317	28.6115	3.94044	13.3027
POLD2	8.99645	9.14984	11.54	6.41746	20.042	4.3492	0.0213748	8.8617	7.21995	9.97179	5.82884	6.49699	0.0247392	7.24314	3.89788
TRAPPC11	5.24377	9.12181	10.6225	14.5726	13.7263	0.389254	0.611819	2.86951	1.50653	2.70092	1.60508	1.06626	7.97683e-10	3.92625	2.07941
TRAPPC10	6.44494	8.3836	12.0871	8.8415	11.7675	1.9723	4.15718	9.63462	5.45476	6.16225	8.58046	4.18348	3.08172	5.77074	7.61112
CST3	47.4187	53.4168	46.7909	34.2043	93.8389	18.6392	21.0794	45.7201	15.9141	44.9785	154.065	27.7852	10.3456	9.69306	45.7386
CSTB	20.7442	61.745	45.88	34.7782	87.3793	0	17.5301	11.4451	56.0735	40.0333	11.4594	50.2934	11.979	25.9043	14.3655
AMIGO3	8.85922	3.68406	3.08424	2.40092	2.58856	1.74836	5.9394	13.3893	1.30642	1.49798	0.120072	4.37267	0.722344	2.08556	2.08779
SRCAP	46.8249	42.9187	44.2244	36.4351	43.4407	33.0935	46.2021	46.5906	62.7646	70.0656	73.234	60.7128	43.9665	58.4616	59.3362
CLDN34	12.7764	4.0669	4.33119	0	6.08393	13.393	27.106	15.2037	4.13774	14.7047	13.0715	11.887	7.97833	11.137	5.33136
FAM86C1	5.81963	0.446185	1.51375	1.0555	2.92515	1.91497	15.843	0.0152006	0	7.94076e-12	1.16854	8.41677	0	0.0674947	3.70022
ANO1-AS1	0	1.6569	1.41617e-05	0	3.62328e-18	0	2.40634e-37	0	4.66665e-05	2.31786e-09	0	10.2475	6.78846	0	0
PHKB	9.85321	18.3641	19.7503	21.2787	30.2433	2.01248	1.97097	5.80339	4.75841	7.09441	7.5193	7.89845	1.60665	14.0514	8.27756
EMSY	24.5581	42.7551	48.1911	29.7561	39.4761	28.5617	20.8838	57.7457	22.8804	27.8144	39.0859	57.5274	20.5558	52.4835	33.033
SMURF2	13.3872	25.71	34.8944	15.2806	28.3093	30.0174	26.736	36.3113	64.9696	44.4061	61.3276	50.6853	36.3677	72.9805	48.5255
CRNN	13.4458	0.805862	1.53055	4.08422	2.16242	18.4738	15.3546	15.9455	3.21169	3.45275	0	0	0.371163	4.563	15.8404
CTNNA1	33.1307	46.0136	47.9059	70.1426	77.0481	57.268	20.9308	23.3782	61.8441	72.0397	73.5083	40.9052	54.9724	63.2048	32.7364
EPB41L4A	15.674	31.6163	41.8128	27.5254	45.3916	15.4578	19.7988	28.7257	26.9964	33.3833	25.3861	26.4203	37.7816	111.93	31.7586
[truncated: 6,091 more rows]
